# Supplementary material for: FOXP1 suppresses immune response signatures and MHC class II expression in activated B-cell-like diffuse large B-cell lymphomas
Source: Leukemia. 2015 Nov 17;30(3):605–16. doi: 10.1038/leu.2015.299 (PMC4777777; doi:10.1038/leu.2015.299)
Supplement: Supplementary Table 1 [file leu2015299x2.xls]

## Sheet: ABC_lines_siFOXP1-up
Shared GO terms of siFOXP1 upregulated genes in ABC-DLBCL cells
(i.e. GO terms shared by both OCI-Ly3 and HBL-1 in each cell line's 1.41-fold upregulated genes upon FOXP1 knockdown)
OCI-Ly3
GO Category	ID	Functional category	Name	p-value	q-value FDR B&H	(-log10FDR)	Hit Count in Query List	Hit Count in Genome	Hit in Query List
GO: Cellular Component	GO:0042613	MHC class II complexes	MHC class II protein complex	1.639e-13	9.979e-11	10.0009	12	16	CD74,HLA-DMA,HLA-DMB,HLA-DOA,HLA-DPB1,HLA-DQA1,HLA-DQB1,HLA-DQB2,HLA-DRB1,HLA-DRB3,HLA-DRB4,HLA-DRB5
GO: Cellular Component	GO:0042611		MHC protein complex	5.394e-11	1.642e-08	7.78463	13	27	CD74,HLA-DMA,HLA-DMB,HLA-DOA,HLA-DPB1,HLA-DQA1,HLA-DQB1,HLA-DQB2,HLA-DRB1,HLA-DRB3,HLA-DRB4,HLA-DRB5,HLA-G
GO: Biological Process	GO:0006955	Immune response	immune response	5.049e-13	2.942e-09	8.53136	128	1416	A2M,AICDA,ADCY1,ADCY5,ADCY6,EOMES,HIST2H2BE,CIITA,AKT1,FOXO4,MMP7,ADCY4,CITED1,AQP9,CD200R1,SKAP1,IRS2,MYO1C,TNFSF10,UNC13D,TNFRSF11A,GBP4,NFATC1,C4BPA,C5,CAMK2B,CAMK2D,OAS1,CASP9,OAS2,CBLB,CD1D,CD8A,MS4A1,CD74,CFL1,PIK3R1,TOLLIP,CMKLR1,PLD2,CNR1,TNIP2,GTPBP1,CSK,PRKCSH,PRKCZ,FCRL5,MAP2K7,CYBA,DAB2IP,CYBB,LGMN,PRSS3,PTAFR,ULBP3,IL21,P2RY14,RAG1,RGS1,TRIM62,CD96,C1RL,TLR6,TLR8,BTN2A2,FCER2,NLRC5,F…
GO: Biological Process	GO:0050776		regulation of immune response	1.242e-11	2.412e-08	7.61762	83	801	A2M,AKT1,FOXO4,CD200R1,SKAP1,IRS2,MYO1C,UNC13D,NFATC1,C4BPA,C5,CASP9,CBLB,CD1D,CD8A,CD74,CFL1,PIK3R1,PLD2,CNR1,TNIP2,CSK,PRKCZ,FCRL5,MAP2K7,DAB2IP,LGMN,PTAFR,ULBP3,IL21,CD96,C1RL,TLR6,TLR8,BTN2A2,FCER2,NLRC5,FGFR1,FGR,CXCL13,IL23A,ZBTB1,SH2B2,ELMO2,CD24,FYB,TNRC6B,SAMSN1,STAT5A,TRAFD1,STXBP2,TNRC6A,GPLD1,BTN3A1,TLR1,TNF,NCKAP1L,HLA-DMA,HLA-DMB,HLA-DPB1,HLA-DQA1,HLA-DQB1,HLA-DQB2,HLA-DRB1,HLA-DRB3…
GO: Biological Process	GO:0002684		positive regulation of immune system process	3.505e-11	4.085e-08	7.38881	77	732	A2M,AKT1,SKAP1,IRS2,MYO1C,UNC13D,C4BPA,C5,CBLB,CD1D,CD74,CFL1,PECAM1,PIK3R1,CMKLR1,PLD2,CNR1,TNIP2,CSK,PRKCZ,FCRL5,MAP2K7,DAB2IP,LGMN,PTAFR,IL21,C1RL,TLR6,TLR8,BTN2A2,FCER2,FGR,FIGF,CXCL13,IL23A,ZBTB1,SH2B2,ELMO2,CD24,FYB,PDCD1LG2,STAT5A,STXBP2,GPLD1,BTN3A1,THBS4,TLR1,TNF,NCKAP1L,HLA-DMA,HLA-DMB,HLA-DPB1,HLA-DQA1,HLA-DQB1,HLA-DQB2,HLA-DRB1,HLA-DRB3,HLA-DRB4,HLA-DRB5,HLA-G,CADM1,VASP,VAV2,WNT5A,TM…
GO: Biological Process	GO:0002682		regulation of immune system process	4.523e-10	3.765e-07	6.42424	106	1212	A2M,AP2A1,AP1B1,PLA2G10,AKT1,FOXO4,OGT,CD200R1,SKAP1,IRS2,MYO1C,UNC13D,NFATC1,C4BPA,C5,CASP9,CBLB,CD1D,CD8A,CD74,CFL1,PECAM1,SIAE,AP1S1,PIK3R1,CMKLR1,PLD2,CNR1,TNIP2,CSK,PRKCZ,FCRL5,MAP2K7,DAB2IP,LGMN,PTAFR,ULBP3,IL21,RAG1,DTX1,MIXL1,CD96,C1RL,TLR6,TLR8,BTN2A2,FCER2,NLRC5,FGFR1,FGR,FIGF,FLT3,CXCL13,IL23A,ZBTB1,SH2B2,ELMO2,CD24,FYB,PDCD1LG2,TNRC6B,SAMSN1,GGT1,STAT5A,TRAFD1,STXBP2,TNRC6A,PLCB1,GPLD…
GO: Biological Process	GO:0050778		positive regulation of immune response	5.815e-10	4.235e-07	6.37315	59	524	A2M,SKAP1,MYO1C,C4BPA,C5,CBLB,CD1D,CD74,CFL1,PIK3R1,PLD2,CNR1,TNIP2,CSK,PRKCZ,FCRL5,MAP2K7,DAB2IP,LGMN,PTAFR,IL21,C1RL,TLR6,TLR8,BTN2A2,FCER2,FGR,IL23A,ZBTB1,SH2B2,ELMO2,FYB,STAT5A,GPLD1,BTN3A1,TLR1,TNF,NCKAP1L,HLA-DMA,HLA-DPB1,HLA-DQA1,HLA-DQB1,HLA-DQB2,HLA-DRB1,HLA-DRB3,HLA-DRB4,HLA-DRB5,HLA-G,CADM1,VASP,VAV2,IL15,IRAK2,IRF7,JAK3,KLRB1,KLHL6,PELI2,SH2D1A
GO: Biological Process	GO:0045087		innate immune response	1.626e-08	5.575e-06	5.25376	80	883	A2M,ADCY1,ADCY5,ADCY6,HIST2H2BE,CIITA,AKT1,FOXO4,ADCY4,CITED1,IRS2,MYO1C,UNC13D,GBP4,NFATC1,C4BPA,C5,CAMK2B,CAMK2D,OAS1,CASP9,OAS2,CD1D,CD74,CFL1,PIK3R1,TOLLIP,PLD2,TNIP2,PRKCSH,MAP2K7,CYBA,DAB2IP,CYBB,LGMN,PRSS3,PTAFR,ULBP3,IL21,TRIM62,C1RL,TLR6,TLR8,NLRC5,FGFR1,FGR,IL23A,ZBTB1,ELMO2,ULBP2,TNRC6B,GBP1,GBP2,STAT5A,TRAFD1,DTX4,TNRC6A,ADAMTS13,TLR1,HLA-DPB1,HLA-DQA1,HLA-DQB1,HLA-DQB2,HLA-DRB1,HLA-D…
GO: Biological Process	GO:0006952		defense response	2.114e-08	6.391e-06	5.19443	119	1515	A2M,ACP5,ADCY1,ADCY5,ADCY6,HIST2H2BE,AP2A1,AP1B1,CIITA,AKT1,FOXO4,MMP7,ALOX5AP,ADCY4,AOAH,CITED1,PLA2G4C,IRS2,MVK,MYO1C,UNC13D,TNFRSF11A,CD84,GBP4,NFATC1,C4BPA,C5,CAMK2B,CAMK2D,OAS1,CASP9,OAS2,CD1D,CD8A,P2RX1,CD74,CEBPA,CFL1,AP1S1,PIK3R1,TOLLIP,PLD2,CNR1,TNIP2,PRKCSH,PRKCZ,MAP2K7,CYBA,DAB2IP,CYBB,HDAC9,LGMN,PRSS3,PTAFR,ULBP3,IL22RA2,F11R,IL21,TRIM62,C1RL,TLR6,TLR8,NLRC5,FGFR1,FGR,CXCL13,IL23A,ZBT…
GO: Biological Process	GO:0002252		immune effector process	4.071e-07	6.589e-05	4.18118	59	628	A2M,AICDA,EOMES,AP2A1,AP1B1,MYO1C,UNC13D,C4BPA,C5,OAS1,OAS2,CD1D,CD8A,CD74,CFL1,AP1S1,PIK3R1,PLD2,PRKCZ,ULBP3,IL21,C1RL,TLR6,TLR8,FCER2,NLRC5,FGR,IL23A,ZBTB1,ELMO2,ULBP2,GBP1,STAT5A,STXBP2,SEMA4A,TNF,HLA-DMA,HLA-DMB,HLA-DQB1,HLA-DRB1,HLA-DRB3,HLA-DRB4,HLA-DRB5,HLA-G,CADM1,VAV2,WNT5A,IFIT2,IL6,IL13RA1,IL15,IRF7,ISG20,ITGAL,ITGAX,JAK3,KLRB1,CD180,SH2D1A
GO: Biological Process	GO:0002764		immune response-regulating signaling pathway	1.556e-06	0.0001648	3.78304	48	490	AKT1,FOXO4,SKAP1,IRS2,MYO1C,NFATC1,CASP9,CBLB,CFL1,PIK3R1,PLD2,TNIP2,CSK,FCRL5,MAP2K7,DAB2IP,LGMN,PTAFR,TLR6,TLR8,BTN2A2,FGFR1,FGR,SH2B2,ELMO2,CD24,FYB,TNRC6B,TNRC6A,GPLD1,BTN3A1,TLR1,NCKAP1L,HLA-DPB1,HLA-DQA1,HLA-DQB1,HLA-DQB2,HLA-DRB1,HLA-DRB3,HLA-DRB4,HLA-DRB5,HLA-G,VASP,VAV2,IRAK2,IRF7,KLHL6,PELI2
GO: Biological Process	GO:0002768		immune response-regulating cell surface receptor signaling pathway	2.58e-06	0.0002424	3.61547	38	356	AKT1,FOXO4,SKAP1,IRS2,MYO1C,NFATC1,CASP9,CBLB,CFL1,PIK3R1,PLD2,CSK,FCRL5,MAP2K7,BTN2A2,FGFR1,FGR,SH2B2,ELMO2,CD24,FYB,TNRC6B,TNRC6A,GPLD1,BTN3A1,NCKAP1L,HLA-DPB1,HLA-DQA1,HLA-DQB1,HLA-DQB2,HLA-DRB1,HLA-DRB3,HLA-DRB4,HLA-DRB5,HLA-G,VASP,VAV2,KLHL6
GO: Biological Process	GO:0045321	Leukocyte activation	leukocyte activation	7.729e-10	5.004e-07	6.30068	71	695	AICDA,EOMES,PLA2G10,AKT1,IRS2,MYH9,UNC13D,ZFP36L1,RUNX2,CBLB,CD1D,CD8A,MS4A1,CD74,PIK3R1,TOLLIP,PLD2,CNR1,TNIP2,MINK1,CSK,PRKCZ,HDAC9,ULBP3,IL21,RAG1,DTX1,ELF4,TLR6,TLR8,BTN2A2,FGR,FLT3,IL23A,ZBTB1,CD24,ULBP2,FYB,PDCD1LG2,SAMSN1,STAT5A,STXBP2,SEMA4A,HS1BP3,BTN3A1,TLR1,NCKAP1L,HLA-DMA,HLA-DMB,HLA-DOA,HLA-DPB1,HLA-DQA1,HLA-DQB1,HLA-DQB2,HLA-DRB1,HLA-DRB3,HLA-DRB4,HLA-DRB5,HLA-G,CADM1,WNT5A,TMIGD2,I…
GO: Biological Process	GO:0046649		lymphocyte activation	1.864e-08	6.034e-06	5.21939	60	589	AICDA,EOMES,AKT1,IRS2,MYH9,UNC13D,ZFP36L1,RUNX2,CBLB,CD1D,CD8A,MS4A1,CD74,PIK3R1,TNIP2,MINK1,CSK,PRKCZ,HDAC9,ULBP3,IL21,RAG1,DTX1,ELF4,BTN2A2,FLT3,IL23A,ZBTB1,CD24,ULBP2,PDCD1LG2,SAMSN1,STAT5A,SEMA4A,HS1BP3,BTN3A1,NCKAP1L,HLA-DMA,HLA-DMB,HLA-DOA,HLA-DPB1,HLA-DQA1,HLA-DQB1,HLA-DQB2,HLA-DRB1,HLA-DRB3,HLA-DRB4,HLA-DRB5,HLA-G,CADM1,TMIGD2,IL6,IL13RA1,IL15,ITGAL,ITGAX,JAK3,KLRB1,CD180,SMAD3
GO: Biological Process	GO:0042110		T cell activation	2.739e-08	7.601e-06	5.11913	48	428	EOMES,AKT1,MYH9,ZFP36L1,RUNX2,CBLB,CD1D,CD8A,CD74,PIK3R1,MINK1,CSK,PRKCZ,IL21,RAG1,DTX1,ELF4,BTN2A2,FLT3,IL23A,ZBTB1,CD24,PDCD1LG2,STAT5A,SEMA4A,HS1BP3,BTN3A1,NCKAP1L,HLA-DMA,HLA-DMB,HLA-DOA,HLA-DPB1,HLA-DQA1,HLA-DQB1,HLA-DQB2,HLA-DRB1,HLA-DRB3,HLA-DRB4,HLA-DRB5,HLA-G,CADM1,TMIGD2,IL6,IL15,ITGAL,ITGAX,JAK3,SMAD3
GO: Biological Process	GO:0002694		regulation of leukocyte activation	3.644e-08	9.652e-06	5.01538	46	405	PLA2G10,AKT1,IRS2,UNC13D,CBLB,CD1D,CD74,PIK3R1,PLD2,CNR1,TNIP2,CSK,PRKCZ,IL21,RAG1,DTX1,BTN2A2,FGR,FLT3,IL23A,ZBTB1,CD24,PDCD1LG2,SAMSN1,STAT5A,STXBP2,NCKAP1L,HLA-DMA,HLA-DMB,HLA-DOA,HLA-DPB1,HLA-DQA1,HLA-DQB1,HLA-DQB2,HLA-DRB1,HLA-DRB3,HLA-DRB4,HLA-DRB5,HLA-G,WNT5A,TMIGD2,IL6,IL13RA1,IL15,ITGAL,JAK3
GO: Biological Process	GO:0050863		regulation of T cell activation	1.989e-07	3.622e-05	4.44105	34	270	AKT1,CBLB,CD1D,CD74,PIK3R1,CSK,PRKCZ,IL21,RAG1,DTX1,BTN2A2,IL23A,ZBTB1,CD24,PDCD1LG2,STAT5A,NCKAP1L,HLA-DMA,HLA-DMB,HLA-DOA,HLA-DPB1,HLA-DQA1,HLA-DQB1,HLA-DQB2,HLA-DRB1,HLA-DRB3,HLA-DRB4,HLA-DRB5,HLA-G,TMIGD2,IL6,IL15,ITGAL,JAK3
GO: Biological Process	GO:0051249		regulation of lymphocyte activation	1.073e-06	0.0001303	3.88506	39	357	AKT1,IRS2,CBLB,CD1D,CD74,PIK3R1,TNIP2,CSK,PRKCZ,IL21,RAG1,DTX1,BTN2A2,FLT3,IL23A,ZBTB1,CD24,PDCD1LG2,SAMSN1,STAT5A,NCKAP1L,HLA-DMA,HLA-DMB,HLA-DOA,HLA-DPB1,HLA-DQA1,HLA-DQB1,HLA-DQB2,HLA-DRB1,HLA-DRB3,HLA-DRB4,HLA-DRB5,HLA-G,TMIGD2,IL6,IL13RA1,IL15,ITGAL,JAK3
GO: Cellular Component	GO:0044437	Components of vacuoles or vesicles	vacuolar part	3.19e-07	2.002e-05	4.69854	39	343	STK11IP,TPCN1,AP1B1,CD1D,CD74,AP1S1,CLCN6,LGMN,PSAP,FLOT1,TLR8,FMOD,GAA,MAP1LC3A,STARD3,GM2A,GNS,GPLD1,TPCN2,HGSNAT,PNPLA7,AGRN,HLA-DMA,HLA-DMB,HLA-DOA,HLA-DPB1,HLA-DQA1,HLA-DQB1,HLA-DQB2,HLA-DRB1,HLA-DRB3,HLA-DRB4,HLA-DRB5,GABARAPL1,IDUA,MARCH8,SLC44A2,LNPEP,LRP1
GO: Cellular Component	GO:0005773		vacuole	4.561e-07	2.525e-05	4.59774	52	531	TP53INP1,ACP5,STK11IP,TPCN1,AP1B1,OSBPL7,ANXA11,STS,ASS1,UNC13D,CD1D,CD74,TP53INP2,SIAE,AP1S1,CLCN6,CTSO,LGMN,PSAP,FLOT1,TLR8,FMOD,ARSG,GAA,MAP1LC3A,STXBP2,STARD3,GM2A,GNS,GPLD1,TPCN2,HGSNAT,PNPLA7,AGRN,HLA-DMA,HLA-DMB,HLA-DOA,HLA-DPB1,HLA-DQA1,HLA-DQB1,HLA-DQB2,HLA-DRB1,HLA-DRB3,HLA-DRB4,HLA-DRB5,GABARAPL1,IDUA,MARCH8,SLC44A2,USP5,LNPEP,LRP1
GO: Cellular Component	GO:0000323		lytic vacuole	1.374e-06	5.579e-05	4.25344	47	477	ACP5,STK11IP,TPCN1,AP1B1,ANXA11,STS,ASS1,UNC13D,CD1D,CD74,SIAE,AP1S1,CLCN6,CTSO,LGMN,PSAP,FLOT1,TLR8,FMOD,ARSG,GAA,STXBP2,STARD3,GM2A,GNS,GPLD1,TPCN2,HGSNAT,PNPLA7,AGRN,HLA-DMA,HLA-DMB,HLA-DOA,HLA-DPB1,HLA-DQA1,HLA-DQB1,HLA-DQB2,HLA-DRB1,HLA-DRB3,HLA-DRB4,HLA-DRB5,IDUA,MARCH8,SLC44A2,USP5,LNPEP,LRP1
GO: Cellular Component	GO:0005764		lysosome	1.374e-06	5.579e-05	4.25344	47	477	ACP5,STK11IP,TPCN1,AP1B1,ANXA11,STS,ASS1,UNC13D,CD1D,CD74,SIAE,AP1S1,CLCN6,CTSO,LGMN,PSAP,FLOT1,TLR8,FMOD,ARSG,GAA,STXBP2,STARD3,GM2A,GNS,GPLD1,TPCN2,HGSNAT,PNPLA7,AGRN,HLA-DMA,HLA-DMB,HLA-DOA,HLA-DPB1,HLA-DQA1,HLA-DQB1,HLA-DQB2,HLA-DRB1,HLA-DRB3,HLA-DRB4,HLA-DRB5,IDUA,MARCH8,SLC44A2,USP5,LNPEP,LRP1
GO: Cellular Component	GO:0031410		cytoplasmic vesicle	1.808e-06	6.476e-05	4.18869	90	1163	A2M,ABCA1,TP53INP1,CHIC1,DYSF,AP2A1,AP1B1,AKT2,C1QTNF5,ANXA11,MYO1C,UNC13D,DST,RAB4B,GBP4,CAMK2B,CAMK2D,HIP1R,OPRL1,CD74,NOSTRIN,PCSK5,PECAM1,RCBTB2,TP53INP2,AP1S1,SNX15,CNP,AKAP7,COL1A1,MYRIP,CPA3,SEC24C,CYBA,DAB2IP,CYBB,SNX17,TBC1D4,F11R,SV2A,RAB5B,TNK2,FLOT1,TLR6,PLA1A,FGFR1,FIGF,SNX9,FLOT2,AKAP3,ARFGAP1,CXXC4,GIPC1,GGA2,GHRL,SYT17,GBP2,MAP1LC3A,MAPK8IP3,STX1A,STXBP2,TBXA2R,GRIN2A,TLR1,DUSP16,…
GO: Cellular Component	GO:0016023		cytoplasmic membrane-bounded vesicle	3.2e-06	9.744e-05	4.01126	83	1062	A2M,ABCA1,CHIC1,DYSF,AP2A1,AP1B1,AKT2,C1QTNF5,ANXA11,MYO1C,UNC13D,DST,RAB4B,CAMK2B,CAMK2D,HIP1R,OPRL1,CD74,NOSTRIN,PCSK5,PECAM1,RCBTB2,AP1S1,SNX15,CNP,AKAP7,COL1A1,MYRIP,CPA3,SEC24C,CYBA,DAB2IP,CYBB,SNX17,TBC1D4,SV2A,RAB5B,TNK2,FLOT1,TLR6,PLA1A,FGFR1,FIGF,SNX9,FLOT2,AKAP3,ARFGAP1,CXXC4,GIPC1,GGA2,GHRL,SYT17,STX1A,STXBP2,TBXA2R,GRIN2A,TLR1,DUSP16,TMSB4X,TNF,RAB37,HLA-DPB1,HLA-DQA1,HLA-DQB1,HLA-DQB…
GO: Cellular Component	GO:0005768		endosome	6.491e-06	0.0001719	3.76472	59	690	ADCY5,ADCY6,TPCN1,STS,ARHGAP27,UNC13D,RAB4B,CD1D,CD74,CHMP1A,CLCN4,CLCN6,ABCG1,PRKCZ,CYBA,LGMN,SNX17,RAB5B,TOM1,ATP9A,TNK2,FLOT1,EPHA4,TLR8,SAMD9L,SNX9,FLOT2,SLC34A1,KIF13A,GGA2,MAP1LC3A,PRDX3,STARD3,TPCN2,TGFBR1,TNF,TPD52L1,HLA-DMA,HLA-DMB,HLA-DOA,HLA-DPB1,HLA-DQA1,HLA-DQB1,HLA-DQB2,HLA-DRB1,HLA-DRB3,HLA-DRB4,HLA-DRB5,HLA-G,BACE1,MICALL1,IL15,IRAK2,IRF7,KCNJ11,AMN,MARCH8,LNPEP,LRP1
GO: Biological Process	GO:0006928	Cell movement	movement of cell or subcellular component	7.525e-08	1.566e-05	4.80521	128	1703	TP53INP1,MCC,SMCP,ACTN3,AP2A1,SRGAP1,PLA2G10,AKT1,AKT2,AMFR,IFT81,APBB1,DGKZ,IRS2,MYH9,MYO1C,TNFRSF11A,CEACAM1,CD84,NEFM,DST,VNN2,C5,PHOX2B,DNHD1,CACNA1D,DDR1,NRTN,CAMK2D,CD74,CDH13,CFL1,PECAM1,PIK3R1,CMKLR1,PLD2,CNN2,PLXNB1,COL1A1,COL5A2,MINK1,MYRIP,GPR124,FEZ1,PRKCZ,PROX1,DAB2IP,HDAC9,PRSS3,NDE1,DCX,ZEB2,PTK6,CABYR,F11R,PXN,DYNLRB2,DMD,DNAH8,CCDC40,ROPN1L,EFNA3,EGR2,MIXL1,PLXNC1,FLOT1,EPHA4,EPH…
GO: Cellular Component	GO:0042995		cell projection	1.131e-07	1.574e-05	4.803	127	1711	ABAT,MCC,ACTN3,DYSF,ADCY5,ADCY6,AK1,AKT1,AKT2,C1QTNF5,AMFR,ADCY4,SH3RF1,IFT81,APBB1,DGKZ,AR,MTHFR,ASS1,MTTP,ATP2B4,MYH9,MYO1C,RGS11,CEACAM1,SYNGAP1,NEFM,DST,CA9,CACNA1D,NRTN,CAMK2D,P2RX1,P2RX3,CDH13,CFL1,ATP8B1,PLEKHB1,CHRM3,PIK3R1,PLD2,CNP,CNR1,NRBP1,MINK1,MYRIP,RIN1,PPP5C,FEZ1,PRKCZ,CYBA,DAB2IP,CYBB,FRMPD4,DCX,TIAM2,PTK6,CABYR,SV2A,PXN,DMD,DNAH8,CCDC40,DRP2,ROPN1L,DNAL4,TNK2,CTTN,EPHA4,RSC1A1,S…
GO: Biological Process	GO:0040011		locomotion	1.552e-06	0.0001648	3.78304	112	1522	TP53INP1,MCC,SMCP,AP2A1,SRGAP1,PLA2G10,AKT1,AKT2,APBB1,DGKZ,IRS2,MYH9,MYO1C,TNFRSF11A,CEACAM1,CD84,DST,C5,PHOX2B,CACNA1D,DDR1,NRTN,CAMK2D,CD74,CDH13,CFL1,PECAM1,PIK3R1,CMKLR1,PLD2,CNN2,PLXNB1,COL1A1,COL5A2,MINK1,GPR124,FEZ1,PRKCZ,PROX1,DAB2IP,HDAC9,PRSS3,NDE1,PTAFR,DCX,ZEB2,PTK6,F11R,DNAH8,RGR,ROPN1L,EFNA3,EGR2,MIXL1,PLXNC1,TRIM62,FLOT1,EPHA4,EPHB4,ETV4,SPTBN5,MYL9,FGFR1,FGR,FIGF,SEMA3F,CXCL13,IL…
GO: Cellular Component	GO:0031252		cell leading edge	8.622e-06	0.0001929	3.71467	35	335	MCC,DYSF,AKT2,SH3RF1,APBB1,DGKZ,MYH9,MYO1C,DST,CACNA1D,CFL1,PLD2,NRBP1,PRKCZ,TIAM2,PTK6,PXN,CTTN,FGR,SNX9,CDC42BPG,SH2B2,PLXND1,SAMSN1,MAPK8IP3,STXBP2,FGD4,SYNE2,GSN,GABARAPL1,VASP,ILK,KCNJ11,FGD3,SPRY4
GO: Biological Process	GO:0019220	Phosphate metabolism	regulation of phosphate metabolic process	4.284e-08	1.04e-05	4.98297	140	1892	ABCA1,MC1R,CD109,MCF2,ADCY1,ADCY5,ADCY6,SRGAP1,AKT1,AKT2,ADCY4,SH3RF1,HIPK2,AR,IRS2,ARHGAP27,STARD13,NEK10,GPR87,RGS11,TNFRSF11A,CEACAM1,SYNGAP1,C5,SPOCD1,DIRAS1,CAMK2D,LATS1,ARHGEF1,CD74,EVI5L,PECAM1,RCBTB2,ARHGAP22,DUSP26,PIK3R1,PLCD1,PLXNB1,MINK1,WWTR1,CRY2,RIN1,PPP2R5B,PPP5C,CSK,KLHDC3,RALGPS1,PRKCZ,MAP2K7,PROX1,DAB2IP,PSAP,SFI1,CUL7,ZEB2,TIAM2,PTK6,IL22RA2,TBC1D4,IL21,PXN,DMD,MVP,RALGDS,RGS1…
GO: Biological Process	GO:0051174		regulation of phosphorus metabolic process	6.5e-08	1.407e-05	4.85171	140	1905	ABCA1,MC1R,CD109,MCF2,ADCY1,ADCY5,ADCY6,SRGAP1,AKT1,AKT2,ADCY4,SH3RF1,HIPK2,AR,IRS2,ARHGAP27,STARD13,NEK10,GPR87,RGS11,TNFRSF11A,CEACAM1,SYNGAP1,C5,SPOCD1,DIRAS1,CAMK2D,LATS1,ARHGEF1,CD74,EVI5L,PECAM1,RCBTB2,ARHGAP22,DUSP26,PIK3R1,PLCD1,PLXNB1,MINK1,WWTR1,CRY2,RIN1,PPP2R5B,PPP5C,CSK,KLHDC3,RALGPS1,PRKCZ,MAP2K7,PROX1,DAB2IP,PSAP,SFI1,CUL7,ZEB2,TIAM2,PTK6,IL22RA2,TBC1D4,IL21,PXN,DMD,MVP,RALGDS,RGS1…
GO: Biological Process	GO:0001775	Others	cell activation	1.22e-11	2.412e-08	7.61762	91	916	A2M,AICDA,EOMES,PLA2G10,AKT1,DGKZ,IRS2,MYH9,UNC13D,ZFP36L1,CAMK2B,RUNX2,CBLB,CD1D,CD8A,P2RX1,MS4A1,CD74,CFL1,PECAM1,PIK3R1,TOLLIP,PLD2,CNR1,COL1A1,TNIP2,MINK1,CSK,PRKCZ,HDAC9,PSAP,DGKA,ULBP3,IL21,RAG1,DTX1,ELF4,TLR6,TLR8,BTN2A2,FGR,FIGF,FLNA,FLT3,IL23A,ZBTB1,CD24,ULBP2,FYB,PDCD1LG2,SAMSN1,STAT5A,STXBP2,PLCB1,GNAI2,SEMA4A,TBXA2R,ADAMTS13,HS1BP3,BTN3A1,TLR1,TMSB4X,TNF,PIK3R5,NCKAP1L,HLA-DMA,HLA-DMB…
GO: Biological Process	GO:0071310		cellular response to organic substance	2.565e-11	3.737e-08	7.42748	149	1840	ABCA1,TP53INP1,AICDA,HIPK1,CD109,MCF2,ADCY1,ADCY5,ADCY6,AP2A1,CIITA,OSBPL7,AKT1,FOXO4,AKT2,PAQR7,AMFR,ADCY4,OGT,HIPK2,CITED1,AQP9,AR,IRS2,MYO1C,TNFRSF11A,GBP4,PHOX2B,CAMK2B,CAMK2D,OAS1,CASP9,OAS2,RUNX2,LATS1,ARHGEF1,PCSK6,CD74,CDH13,PCSK5,CEBPA,REPIN1,PIK3R1,CMKLR1,AKAP7,COL1A1,COL5A2,TNIP2,WWTR1,GPR124,PPP2R5B,CSK,FEZ1,KLHDC3,PRKCZ,MAP2K7,CYBA,DAB2IP,HDAC9,PSAP,CYP11A1,PTAFR,CUL7,TIAM2,PTK6,IL22…
GO: Biological Process	GO:0048584		positive regulation of response to stimulus	6.545e-11	6.357e-08	7.19675	132	1584	A2M,TP53INP1,MC1R,AKT2,ALOX5AP,APBB1,HIPK2,CITED1,AR,SKAP1,MYO1C,TNFSF10,NEK10,TNFRSF11A,CEACAM1,C4BPA,C5,DIRAS1,CAMK2B,CAMK2D,CBLB,CD1D,CD8A,P2RX3,P2RX5,CD74,CDH13,CFL1,PECAM1,PIK3R1,CMKLR1,PLD2,CNR1,PLXNB1,COL1A1,TNIP2,MINK1,PPP2R5B,PPP5C,CSK,PRKCZ,FCRL5,MAP2K7,DAB2IP,FCRL2,LGMN,CC2D1A,PTAFR,ZEB2,IL21,PXN,TRIM62,EPHA4,C1RL,EYA3,TLR6,TLR8,BTN2A2,FCER2,YAP1,NLRC5,FGFR1,FGR,FIGF,FLNA,FLT3,CXCL13,M…
GO: Biological Process	GO:0044093		positive regulation of molecular function	3.917e-08	9.925e-06	5.00327	124	1616	HIPK1,MCF2,ADCY1,ADCY5,ADCY6,SRGAP1,AKT1,AKT2,ALOX5AP,ADCY4,OGT,HIPK2,AR,ARHGAP27,STARD13,TNFSF10,NEK10,RGS11,TNFRSF11A,CEACAM1,SYNGAP1,C5,CACNA1D,DIRAS1,CASP9,P2RX1,ARHGEF1,CYCS,CD74,EVI5L,RCBTB2,ARHGAP22,PLXNB1,AKAP7,RIN1,PPP2R5B,CSK,KLHDC3,RALGPS1,PRKCZ,MAP2K7,PROX1,DAB2IP,PSAP,DAP,CUL7,ZEB2,TIAM2,TBC1D4,PXN,DMD,RALGDS,RGS1,CTDSP2,RIC8B,TRIM62,EPHA4,RAPGEFL1,DENND4A,DENND2D,TLR6,TBC1D16,FZR1,F…
GO: Biological Process	GO:1902531		regulation of intracellular signal transduction	1.431e-07	2.69e-05	4.57025	116	1518	A2M,ABCA1,MC1R,MCF2,SRGAP1,AKT1,AKT2,OGT,SH3RF1,SESN3,HIPK2,DGKZ,AR,ARHGAP27,STARD13,TNFSF10,NEK10,TNFRSF11A,CEACAM1,SYNGAP1,C5,DIRAS1,CAMK2D,CD8A,P2RX3,P2RX5,ARHGEF1,CD74,CDH13,EVI5L,PECAM1,RCBTB2,ARHGAP22,DUSP26,CMKLR1,PLD2,PLXNB1,AKAP7,TNIP2,MINK1,PPP5C,CSK,RALGPS1,PRKCZ,MAP2K7,DAB2IP,PSAP,CC2D1A,ZEB2,TIAM2,IL22RA2,TBC1D4,IL21,PXN,RALGDS,TRIM62,FLOT1,EPHA4,DENND4A,DENND2D,TLR6,TBC1D16,BTN2A2,F…
GO: Biological Process	GO:0050865		regulation of cell activation	3.452e-07	5.747e-05	4.24056	46	437	PLA2G10,AKT1,IRS2,UNC13D,CBLB,CD1D,CD74,PIK3R1,PLD2,CNR1,TNIP2,CSK,PRKCZ,IL21,RAG1,DTX1,BTN2A2,FGR,FLT3,IL23A,ZBTB1,CD24,PDCD1LG2,SAMSN1,STAT5A,STXBP2,NCKAP1L,HLA-DMA,HLA-DMB,HLA-DOA,HLA-DPB1,HLA-DQA1,HLA-DQB1,HLA-DQB2,HLA-DRB1,HLA-DRB3,HLA-DRB4,HLA-DRB5,HLA-G,WNT5A,TMIGD2,IL6,IL13RA1,IL15,ITGAL,JAK3
GO: Biological Process	GO:0051049		regulation of transport	4.37e-07	6.883e-05	4.16222	114	1517	ABCA1,TPCN1,AK1,PLA2G10,AKT1,AKT2,ANXA4,APBB1,IRS2,ATP2B4,MYO1C,UNC13D,TNFRSF11A,C4BPA,C5,CACNA1D,CAMK2B,CAMK2D,CLIC6,LATS1,P2RX1,P2RX3,P2RX5,CD74,KCNAB3,CDH13,CACNA2D2,PFKL,CHRM3,REPIN1,CLCN4,CLCN6,PIK3R1,ASPSCR1,PLCD1,PLD2,CNN2,CNR1,AKAP7,MINK1,MYRIP,WWTR1,CRY2,ABCG1,SNCAIP,CSK,TMEM37,PRKCZ,FCRL5,CYBA,DAB2IP,CYBB,SNX17,TBC1D4,DMD,RAB5B,TNK2,TLR6,RSC1A1,RTN2,TLR8,BTN2A2,SCN2B,FGF12,FGR,FLNA,IL23…
GO: Biological Process	GO:0043085		positive regulation of catalytic activity	5.429e-07	8.112e-05	4.09087	105	1371	MCF2,ADCY1,ADCY5,ADCY6,SRGAP1,AKT1,AKT2,ALOX5AP,ADCY4,OGT,ARHGAP27,STARD13,TNFSF10,NEK10,RGS11,TNFRSF11A,CEACAM1,SYNGAP1,C5,DIRAS1,CASP9,P2RX1,ARHGEF1,CYCS,CD74,EVI5L,RCBTB2,ARHGAP22,PLXNB1,RIN1,PPP2R5B,CSK,KLHDC3,RALGPS1,PRKCZ,MAP2K7,PROX1,DAB2IP,PSAP,DAP,CUL7,ZEB2,TIAM2,TBC1D4,PXN,RALGDS,RGS1,CTDSP2,RIC8B,EPHA4,RAPGEFL1,DENND4A,DENND2D,TLR6,TBC1D16,FZR1,FCER2,FGFR1,FGR,SNX9,FLT3,FNTA,RASA3,DBF4…
GO: Biological Process	GO:0051336		regulation of hydrolase activity	1.418e-06	0.0001559	3.80715	94	1214	A2M,CD109,MCF2,ADCY1,ADCY5,ADCY6,SRGAP1,AKT1,AKT2,ADCY4,SH3RF1,ARHGAP27,STARD13,TNFSF10,RGS11,SYNGAP1,C5,SPOCD1,CAMK2D,OAS1,CASP9,P2RX1,ARHGEF1,CYCS,EVI5L,PECAM1,RCBTB2,ARHGAP22,PLCD1,PLXNB1,COL7A1,CRY2,RIN1,PPP2R5B,KLHDC3,RALGPS1,PRKCZ,DAB2IP,DAP,SFI1,CUL7,TIAM2,TBC1D4,DHCR24,RAG1,RALGDS,NEIL1,RENBP,RGS1,CTDSP2,RIC8B,WFIKKN2,EPHA4,RAPGEFL1,DENND4A,DENND2D,TBC1D16,WFDC2,FGFR1,SNX9,FNTA,RASA3,CXCL…
GO: Biological Process	GO:0009967		positive regulation of signal transduction	2.956e-06	0.0002611	3.58319	87	1118	TP53INP1,MC1R,AKT2,HIPK2,CITED1,AR,SKAP1,MYO1C,TNFSF10,NEK10,TNFRSF11A,CEACAM1,C5,DIRAS1,CAMK2B,CAMK2D,CD8A,P2RX3,P2RX5,CD74,CDH13,PECAM1,PLD2,PLXNB1,COL1A1,TNIP2,MINK1,PPP2R5B,PPP5C,CSK,PRKCZ,MAP2K7,DAB2IP,FCRL2,CC2D1A,ZEB2,IL21,PXN,TRIM62,EPHA4,TLR6,YAP1,NLRC5,FGFR1,FGR,FLNA,FLT3,MAGI3,ANKRD6,IL23A,SH2B2,CD24,BBC3,GRAP,GIPC1,STK36,GHRL,UNC5B,MAPK8IP3,GHRH,AFAP1L2,FGD4,PLCB1,TGFBR1,TGM2,TIMP2,AP…
HBL-1
GO Category	ID	Functional category	Name	p-value	q-value FDR B&H	(-log10FDR)	Hit Count in Query List	Hit Count in Genome	Hit in Query List
GO: Cellular Component	GO:0042611	MHC class II complexes	MHC protein complex	9.608e-07	7.206e-05	4.14231	11	27	CD74,HLA-A,HLA-C,HLA-DMA,HLA-DOA,HLA-DOB,HLA-DQA1,HLA-DQB1,HLA-DQB2,HLA-G,HLA-H
GO: Cellular Component	GO:0042613		MHC class II protein complex	5.639e-05	0.001566	2.80521	7	16	CD74,HLA-DMA,HLA-DOA,HLA-DOB,HLA-DQA1,HLA-DQB1,HLA-DQB2
GO: Biological Process	GO:0006955	Immune response	immune response	7.466e-12	5.143e-08	7.28878	169	1416	A2M,ABR,AICDA,ADA,ADCY5,MEF2C,ADORA2B,FOXO4,AKT1,TREML1,ADCY4,GPR65,IKBKG,IFITM1,APOL1,ARHGDIB,SOCS1,MYO10,BAX,UNC13D,BCL2L1,BLK,BMP6,NFKB2,C5,OAS1,OAS2,TLR9,PSTPIP1,CBLB,CD1D,CD27,CD80,CD37,CD38,TNFRSF13C,FCRLB,CD74,CD79A,CD79B,PDE1B,CFL1,ENPP2,NCR3,PIGR,PIK3CA,PLD2,AIM2,IL19,POU2F2,DAK,CSK,PRKACA,PRKCE,PRKCSH,FCRL5,MAPK3,MAPK8,MAP2K7,PRNP,CYBA,TRPM4,TBKBP1,PSEN2,CD55,PTAFR,PTK2,LAX1,GAB2,PVRL2,…
GO: Biological Process	GO:0050776		regulation of immune response	6.682e-11	1.89e-07	6.72354	108	801	A2M,ABR,ADA,MEF2C,ADORA2B,FOXO4,AKT1,IKBKG,IFITM1,SOCS1,MYO10,BAX,UNC13D,BLK,NFKB2,C5,TLR9,CBLB,CD1D,CD80,CD37,CD38,TNFRSF13C,FCRLB,CD74,CD79A,CD79B,CFL1,NCR3,PIGR,PIK3CA,PLD2,AIM2,DAK,CSK,PRKCE,FCRL5,MAPK3,MAPK8,MAP2K7,PRNP,TRPM4,PSEN2,CD55,PTAFR,PTK2,LAX1,GAB2,PVRL2,DMBT1,RASGRP1,WASF2,ERBB2,LGR4,FCGRT,FCN1,FKBP1A,SHC1,SH2B2,AKT1S1,CYFIP2,RBCK1,CD24,TNRC6B,STAT2,HCST,TRAFD1,STXBP2,SUPT6H,TNRC6A…
GO: Biological Process	GO:0002768		immune response-regulating cell surface receptor signaling pathway	8.94e-10	1.026e-06	5.98885	59	356	ADA,MEF2C,FOXO4,AKT1,IKBKG,MYO10,BAX,BLK,CBLB,CD80,CD38,CD79A,CD79B,CFL1,PIGR,PIK3CA,PLD2,CSK,PRKCE,FCRL5,MAPK3,MAPK8,MAP2K7,PRNP,PSEN2,PTK2,LAX1,GAB2,RASGRP1,WASF2,ERBB2,FCGRT,SHC1,SH2B2,AKT1S1,CYFIP2,RBCK1,CD24,TNRC6B,TNRC6A,SYK,GPLD1,TLR2,NCKAP1L,NRG1,HLA-DQA1,HLA-DQB1,HLA-DQB2,HLA-G,WAS,WIPF1,ZAP70,IGKC,ITPR2,IGKV1-5,WIPF2,KLHL6,LCK,LIMK1
GO: Biological Process	GO:0002682		regulation of immune system process	8.272e-10	1.026e-06	5.98885	143	1212	A2M,ABR,ADA,MEF2C,ADORA2A,ADORA2B,AP2A1,AP1B1,FOXO4,AKT1,IKBKG,IFITM1,SOCS1,MYO10,BAX,UNC13D,PRDM1,BLK,NF1,NFKB2,C5,TLR9,CBLB,CD1D,CD5,CD27,CD80,CD37,CD38,TNFRSF13C,FCRLB,CD74,CD79A,CD79B,CFL1,NCR3,AP1S1,PIGR,PIK3CA,CLPTM1,PLD2,AIM2,DAK,CSK,PRKCE,FCRL5,MAPK3,MAPK8,MAP2K7,PRNP,TRPM4,PLVAP,PSEN2,CD55,PTAFR,PTK2,LAX1,GAB2,PVRL2,DMBT1,BANK1,RAG1,TSC22D3,TAPBPL,DTX1,TSPAN32,RASGRP1,MIXL1,WASF2,RNF41,E…
GO: Biological Process	GO:0002684		positive regulation of immune system process	2.948e-08	1.45e-05	4.83863	93	732	A2M,ADA,MEF2C,ADORA2B,AKT1,IKBKG,MYO10,BAX,UNC13D,PRDM1,BLK,NFKB2,C5,TLR9,CBLB,CD1D,CD5,CD27,CD80,CD37,CD38,TNFRSF13C,CD74,CD79A,CD79B,CFL1,NCR3,PIK3CA,PLD2,AIM2,CSK,PRKCE,FCRL5,MAPK3,MAPK8,MAP2K7,PRNP,PLVAP,PSEN2,CD55,PTAFR,PTK2,LAX1,GAB2,PVRL2,DMBT1,WASF2,LGR4,F7,PTK2B,FCN1,SHH,SH2B2,CYFIP2,RBCK1,CD24,STXBP2,SYK,GPLD1,ICOSLG,RIPK3,TLR2,IRAK3,NCKAP1L,HLA-A,HLA-C,HLA-DMA,HLA-DQA1,HLA-DQB1,HLA-DQB…
GO: Biological Process	GO:0002764		immune response-regulating signaling pathway	3.754e-08	1.724e-05	4.76346	69	490	ADA,MEF2C,FOXO4,AKT1,IKBKG,MYO10,BAX,BLK,NFKB2,TLR9,CBLB,CD80,CD38,CD79A,CD79B,CFL1,PIGR,PIK3CA,PLD2,CSK,PRKCE,FCRL5,MAPK3,MAPK8,MAP2K7,PRNP,PSEN2,PTAFR,PTK2,LAX1,GAB2,DMBT1,RASGRP1,WASF2,ERBB2,LGR4,FCGRT,SHC1,SH2B2,AKT1S1,CYFIP2,RBCK1,CD24,TNRC6B,TNRC6A,SYK,GPLD1,RIPK3,TLR2,IRAK3,NCKAP1L,NRG1,HLA-DQA1,HLA-DQB1,HLA-DQB2,HLA-G,WAS,WIPF1,ZAP70,IGKC,IRF3,IRF7,ITPR2,IGKV1-5,WIPF2,KLHL6,PELI2,LCK,LIMK1
GO: Biological Process	GO:0050778		positive regulation of immune response	1.127e-07	3.374e-05	4.47185	71	524	A2M,ADA,MEF2C,IKBKG,MYO10,BAX,BLK,NFKB2,C5,TLR9,CBLB,CD1D,CD38,TNFRSF13C,CD74,CD79A,CD79B,CFL1,NCR3,PIK3CA,PLD2,AIM2,CSK,PRKCE,FCRL5,MAPK3,MAPK8,MAP2K7,PRNP,PSEN2,CD55,PTAFR,PTK2,LAX1,PVRL2,DMBT1,WASF2,LGR4,FCN1,SH2B2,CYFIP2,RBCK1,SYK,GPLD1,RIPK3,TLR2,IRAK3,NCKAP1L,HLA-A,HLA-C,HLA-DMA,HLA-DQA1,HLA-DQB1,HLA-DQB2,HLA-G,HLA-H,TNFSF4,WAS,WIPF1,IFI16,ZAP70,IGKC,IRF3,IRF7,ITPR2,IGKV1-5,WIPF2,KLHL6,PELI…
GO: Biological Process	GO:0006952		defense response	1.759e-07	4.661e-05	4.33152	160	1515	A2M,ABR,ADA,ADCY5,MEF2C,ADORA2A,ADORA2B,AP2A1,AP1B1,FOXO4,AKT1,TREML1,ALOX5AP,ADCY4,IKBKG,IFITM1,APOL1,KLK3,PLA2G4C,PDE8B,SOCS1,MVK,MYO10,UNC13D,BCL2L1,BMP6,NFATC4,NFE2L1,NFKB2,C5,NPY5R,OAS1,OAS2,TLR9,PSTPIP1,CD1D,CD5L,P2RY11,CD80,CD37,CD74,FAIM3,CEBPA,PDE1B,CFL1,NCR3,AP1S1,PIK3CA,PLD2,CHST2,AIM2,PNLIPRP2,DAK,CSPG4,PRKACA,PRKCE,PRKCSH,MAPK3,MAPK8,MAP2K7,CYBA,TBKBP1,HDAC4,CD55,PTAFR,IL22RA1,PTK2,G…
GO: Biological Process	GO:0002252		immune effector process	4.977e-07	9.187e-05	4.03683	79	628	A2M,ABR,AICDA,ADA,ADORA2B,AP2A1,AP1B1,IFITM1,MYO10,UNC13D,C5,OAS1,OAS2,TLR9,CD1D,CD27,CD80,CD37,CD74,CFL1,NCR3,AP1S1,PIK3CA,PLD2,AIM2,POU2F2,PRKCE,MAPK3,TRPM4,PSEN2,CD55,PTK2,GAB2,PVRL2,DMBT1,TSPAN32,RASGRP1,WASF2,NCF1,ZFPM1,TRIM22,PTK2B,FCN1,CYFIP2,SWAP70,CRLF2,STAT2,STXBP2,SUPT6H,SYK,SEMA4A,ICOSLG,RIPK3,TLR2,IRAK3,HLA-A,HLA-C,HLA-DMA,HLA-DQB1,HLA-G,HLA-H,TNFSF4,TNFRSF4,WAS,WIPF1,IFI16,IGKC,IL6,…
GO: Biological Process	GO:0045087		innate immune response	1.261e-06	0.000193	3.71444	101	883	A2M,ADCY5,MEF2C,FOXO4,AKT1,TREML1,ADCY4,IKBKG,IFITM1,APOL1,SOCS1,MYO10,UNC13D,BCL2L1,NFKB2,C5,OAS1,OAS2,TLR9,PSTPIP1,CD1D,CD80,CD74,PDE1B,CFL1,NCR3,PIK3CA,PLD2,AIM2,DAK,PRKACA,PRKCE,PRKCSH,MAPK3,MAPK8,MAP2K7,CYBA,TBKBP1,CD55,PTAFR,PTK2,GAB2,PVRL2,DMBT1,HERC6,TANK,RASGRP1,EGR1,WASF2,TRIM62,ERBB2,NCF1,LGR4,SIRPB1,FCN1,SHC1,AKT1S1,CYFIP2,NUB1,TRIM35,TNRC6B,GBP2,STAT2,TRAFD1,TNRC6A,SYK,RIPK3,ADAMTS13…
GO: Biological Process	GO:0045321	Leukocyte activation	leukocyte activation	1.62e-07	4.465e-05	4.35018	87	695	ABR,AICDA,ADA,MEF2C,ADORA2A,ADORA2B,AKT1,RHOH,BAX,UNC13D,PRDM1,TLR9,RUNX2,CBLB,CD1D,CD5,CD27,CD80,CD37,CD38,TNFRSF13C,CD74,CD79A,WNT4,PIK3CA,CLPTM1,PLD2,MINK1,POU2F2,CSK,PRKCE,PRNP,HDAC4,PSEN2,CD55,LAX1,GAB2,PVRL2,BANK1,RAG1,DTX1,TSPAN32,RASGRP1,EGR1,RNF41,ERBB2,ZFPM1,PTK2B,SATB1,FKBP1A,SHH,CD24,SPI1,SWAP70,STXBP2,SUPT6H,SYK,SEMA4A,ICOSLG,RIPK3,ADRM1,TLR2,HSH2D,NCKAP1L,HHEX,HLA-A,HLA-DMA,HLA-DOA,…
GO: Biological Process	GO:0002694		regulation of leukocyte activation	2.585e-07	5.936e-05	4.22651	58	405	ABR,ADA,MEF2C,ADORA2A,ADORA2B,AKT1,UNC13D,PRDM1,CBLB,CD1D,CD5,CD27,CD80,CD37,CD38,TNFRSF13C,CD74,PIK3CA,CLPTM1,PLD2,CSK,PRNP,CD55,LAX1,GAB2,PVRL2,BANK1,RAG1,DTX1,TSPAN32,RNF41,ERBB2,SHH,CD24,STXBP2,SUPT6H,SYK,ICOSLG,RIPK3,ADRM1,NCKAP1L,HLA-A,HLA-DMA,HLA-DOA,HLA-DQA1,HLA-DQB1,HLA-DQB2,HLA-G,TNFSF4,TNFRSF4,ZAP70,IL2RG,IL6,IL13RA1,ITGAL,ITPKB,LST1,LCK
GO: Biological Process	GO:0046649		lymphocyte activation	1.203e-06	0.0001883	3.72515	74	589	AICDA,ADA,MEF2C,ADORA2A,AKT1,RHOH,BAX,UNC13D,PRDM1,RUNX2,CBLB,CD1D,CD5,CD27,CD80,CD38,TNFRSF13C,CD74,CD79A,WNT4,PIK3CA,CLPTM1,MINK1,POU2F2,CSK,PRNP,HDAC4,PSEN2,CD55,LAX1,BANK1,RAG1,DTX1,EGR1,RNF41,ERBB2,ZFPM1,PTK2B,SATB1,FKBP1A,SHH,CD24,SPI1,SWAP70,SUPT6H,SYK,SEMA4A,ICOSLG,RIPK3,ADRM1,HSH2D,NCKAP1L,HHEX,HLA-A,HLA-DMA,HLA-DOA,HLA-DQA1,HLA-DQB1,HLA-DQB2,HLA-G,TNFSF4,TNFRSF4,WAS,ZAP70,IL2RG,IL6,IL13…
GO: Biological Process	GO:0051249		regulation of lymphocyte activation	7.218e-06	0.000663	3.17849	49	357	ADA,MEF2C,ADORA2A,AKT1,PRDM1,CBLB,CD1D,CD5,CD27,CD80,CD38,TNFRSF13C,CD74,PIK3CA,CLPTM1,CSK,PRNP,CD55,LAX1,BANK1,RAG1,DTX1,RNF41,ERBB2,SHH,CD24,SUPT6H,SYK,ICOSLG,RIPK3,ADRM1,NCKAP1L,HLA-A,HLA-DMA,HLA-DOA,HLA-DQA1,HLA-DQB1,HLA-DQB2,HLA-G,TNFSF4,TNFRSF4,ZAP70,IL2RG,IL6,IL13RA1,ITGAL,ITPKB,LST1,LCK
GO: Biological Process	GO:0042110		T cell activation	7.166e-06	0.000663	3.17849	56	428	ADA,ADORA2A,AKT1,RHOH,BAX,RUNX2,CBLB,CD1D,CD5,CD27,CD80,TNFRSF13C,CD74,WNT4,PIK3CA,CLPTM1,MINK1,CSK,PRNP,PSEN2,CD55,LAX1,RAG1,DTX1,EGR1,ERBB2,ZFPM1,SATB1,FKBP1A,SHH,CD24,SYK,SEMA4A,ICOSLG,RIPK3,ADRM1,HSH2D,NCKAP1L,HLA-A,HLA-DMA,HLA-DOA,HLA-DQA1,HLA-DQB1,HLA-DQB2,HLA-G,TNFSF4,TNFRSF4,WAS,ZAP70,IL2RG,IL6,ITGAL,ITPKB,CXCR4,LCK,SMAD3
GO: Biological Process	GO:0050863		regulation of T cell activation	8.032e-06	0.0007176	3.14412	40	270	ADA,ADORA2A,AKT1,CBLB,CD1D,CD5,CD27,CD80,TNFRSF13C,CD74,PIK3CA,CLPTM1,CSK,PRNP,CD55,LAX1,RAG1,DTX1,ERBB2,SHH,CD24,SYK,ICOSLG,RIPK3,ADRM1,NCKAP1L,HLA-A,HLA-DMA,HLA-DOA,HLA-DQA1,HLA-DQB1,HLA-DQB2,HLA-G,TNFSF4,ZAP70,IL2RG,IL6,ITGAL,ITPKB,LCK
GO: Cellular Component	GO:0031410	Components of vacuoles or vesicles	cytoplasmic vesicle	5.066e-08	7.599e-06	5.11924	131	1163	A2M,TP53INP1,ACP2,ACTN4,DYSF,ADA,AP2A1,AP1B1,SCAMP5,AKT2,C1QTNF5,ALDOA,MMP14,TREML1,ANXA6,AQP1,STK16,ARHGDIB,ARSA,SOCS1,MYO6,AVP,MPDZ,UNC13D,BCL2L1,RAB4B,AP1G2,HIP1R,TLR9,FURIN,CD74,CEL,CHGB,TP53INP2,YIPF2,AP1S1,YIPF1,CLCN7,PIGR,TPP1,SNX15,KLK5,ITM2B,CNP,PICK1,PNLIPRP2,SEPT5,PTPN23,ENTPD4,PKN1,CTSD,CYBA,RILP,F11R,PTPRN2,MARVELD3,DMBT1,RAB3B,RAB5C,DNM2,DVL1,DVL2,SLC17A5,TNK2,EPS15,ERBB2,NCF1,DTNBP…
GO: Cellular Component	GO:0044437		vacuolar part	1.438e-07	1.378e-05	4.86075	52	343	ACP2,TPCN1,AP1B1,ATP6V1C2,ANXA6,ARSA,MYO6,NAGLU,ARL8A,TLR9,CD1D,CD74,AP1S1,CLCN7,TPP1,PLA2G4F,LITAF,CTSA,ENTPD4,PRELP,NCAN,CSPG4,SDC3,CTSD,TMEM63A,PSAP,PSEN2,RILP,RAB5C,SLC17A5,SMPD1,GAA,MAP1LC3A,GPLD1,VPS39,ABCB9,PNPLA7,MMD,HLA-DMA,HLA-DOA,HLA-DOB,HLA-DQA1,HLA-DQB1,HLA-DQB2,DAPK2,GABARAPL1,GABARAPL3,IDS,IDUA,SPPL2B,SLC44A2,LRP1
GO: Cellular Component	GO:0005773		vacuole	1.47e-07	1.378e-05	4.86075	71	531	TP53INP1,ACP2,ADA,ZFYVE1,TPCN1,AP1B1,OSBPL7,ATP6V1C2,ALDOB,ANXA6,ARSA,STS,MYO6,NAGLU,UNC13D,ARL8A,TLR9,USP6,CD1D,CD74,TP53INP2,AP1S1,CLCN7,TPP1,PLA2G4F,LITAF,CTSA,ENTPD4,PRELP,NCAN,CSPG4,SDC3,CTSD,TMEM63A,PSAP,PSEN2,RILP,RAB5C,SLC17A5,RASGRP1,NCF1,SFTPB,CCDC115,ARSG,SMPD1,GAA,MAP1LC3A,STXBP2,GPLD1,VPS39,ABCB9,PNPLA7,MMD,HLA-DMA,HLA-DOA,HLA-DOB,HLA-DQA1,HLA-DQB1,HLA-DQB2,DAPK2,GABARAPL1,GABARAPL3,…
GO: Cellular Component	GO:0005764		lysosome	2.35e-06	0.0001434	3.84345	62	477	ACP2,ADA,TPCN1,AP1B1,ATP6V1C2,ALDOB,ANXA6,ARSA,STS,MYO6,NAGLU,UNC13D,ARL8A,TLR9,USP6,CD1D,CD74,AP1S1,CLCN7,TPP1,PLA2G4F,LITAF,CTSA,PRELP,NCAN,CSPG4,SDC3,CTSD,TMEM63A,PSAP,PSEN2,RILP,RAB5C,SLC17A5,RASGRP1,NCF1,SFTPB,CCDC115,ARSG,SMPD1,GAA,STXBP2,GPLD1,VPS39,ABCB9,PNPLA7,MMD,HLA-DMA,HLA-DOA,HLA-DOB,HLA-DQA1,HLA-DQB1,HLA-DQB2,IDS,IDUA,SPPL2B,KCNE1,CXCR4,KCNQ1,SLC44A2,USP5,LRP1
GO: Cellular Component	GO:0000323		lytic vacuole	2.35e-06	0.0001434	3.84345	62	477	ACP2,ADA,TPCN1,AP1B1,ATP6V1C2,ALDOB,ANXA6,ARSA,STS,MYO6,NAGLU,UNC13D,ARL8A,TLR9,USP6,CD1D,CD74,AP1S1,CLCN7,TPP1,PLA2G4F,LITAF,CTSA,PRELP,NCAN,CSPG4,SDC3,CTSD,TMEM63A,PSAP,PSEN2,RILP,RAB5C,SLC17A5,RASGRP1,NCF1,SFTPB,CCDC115,ARSG,SMPD1,GAA,STXBP2,GPLD1,VPS39,ABCB9,PNPLA7,MMD,HLA-DMA,HLA-DOA,HLA-DOB,HLA-DQA1,HLA-DQB1,HLA-DQB2,IDS,IDUA,SPPL2B,KCNE1,CXCR4,KCNQ1,SLC44A2,USP5,LRP1
GO: Cellular Component	GO:0016023		cytoplasmic membrane-bounded vesicle	2.485e-06	0.0001434	3.84345	115	1062	A2M,ACTN4,DYSF,ADA,AP2A1,AP1B1,SCAMP5,AKT2,C1QTNF5,ALDOA,MMP14,TREML1,ANXA6,AQP1,STK16,ARHGDIB,ARSA,SOCS1,MYO6,AVP,UNC13D,BCL2L1,RAB4B,AP1G2,HIP1R,TLR9,FURIN,CD74,CEL,CHGB,YIPF2,AP1S1,YIPF1,PIGR,TPP1,SNX15,KLK5,ITM2B,CNP,PICK1,PNLIPRP2,SEPT5,PTPN23,PKN1,CTSD,CYBA,RILP,PTPRN2,DMBT1,RAB3B,RAB5C,DNM2,DVL1,DVL2,SLC17A5,TNK2,EPS15,NCF1,DTNBP1,F8,PLA1A,FLOT2,COPZ1,SFTPB,SHH,AKAP3,RABAC1,SIPA1,SLC2A3,DE…
GO: Cellular Component	GO:0005768		endosome	7.846e-06	0.0003923	3.40638	80	690	ADCY5,TPCN1,ADRA2C,SCAMP5,ANXA6,ARSA,STS,ARHGAP27,UNC13D,RAB4B,AP1G2,ARL8A,TLR9,USP6,CD1D,FURIN,CD74,CD79A,CHMP1A,PIGR,ITM2B,PTPN23,CLIP3,AATK,PKN1,MAPK3,CYBA,RILP,CHMP7,RAB5C,TOM1,ATP9A,WASF2,TNK2,VPS28,RABEP2,EPS15,ERBB2,DTNBP1,ABCA7,FLOT2,FLT1,SFTPB,FPR1,SHC1,CCDC115,RAB11FIP4,GGA2,MAP1LC3A,GCGR,EHD1,ARC,UTS2R,VPS39,RAPGEF1,ABCB9,MMD,HLA-A,HLA-C,HLA-DMA,HLA-DOA,HLA-DOB,HLA-DQA1,HLA-DQB1,HLA-DQ…
GO: Cellular Component	GO:0042995	Cell movement	cell projection	1.037e-10	7.779e-08	7.10908	190	1711	ACP2,ACTN4,DYSF,ADA,ADCY5,ADD1,ADORA2A,ADRA2C,PIP5K1A,AK1,AKT1,AKT2,C1QTNF5,KLHL14,ALDOA,ALDOC,MUC20,AMFR,ADCY4,ANK1,GALR3,DGKZ,CPNE5,AQP1,AQP7,ARHGAP1,MTHFR,DNAH17,ATP2B4,MYLK,MYO6,AVP,MYO10,MPDZ,HCN2,NF1,CACNA1F,NPY5R,PKD2L1,PSTPIP1,P2RX3,DHRS3,PDE6B,CFL1,PFN1,PLEKHB1,DLGAP3,PIK3CA,PLA2G4F,PLD2,ARHGEF6,CNP,PICK1,DFNB31,NRBP1,SEPT5,PODXL,MINK1,PTPN23,IRX3,DNAH1,RIN1,AATK,PPP5C,SH3PXD2A,NEK8,CSPG…
GO: Cellular Component	GO:0031252		cell leading edge	9.924e-09	2.481e-06	5.60537	54	335	DYSF,ADORA2A,PIP5K1A,AKT2,ANK1,DGKZ,ARHGAP1,MYLK,MYO6,MYO10,PSTPIP1,CFL1,PIK3CA,PLA2G4F,PLD2,ARHGEF6,NRBP1,PODXL,CSPG4,PKN2,SH3BGRL3,DAG1,DCTN1,PTK2,WASF2,CTTN,APC2,ABCA7,PTK2B,S100A11,CDC42BPG,EVL,SH2B2,SWAP70,PLXND1,STXBP2,SYNE2,PPP1R9B,MCF2L,GRIN1,PIP5K1C,GSN,TPM1,TSC1,GABARAPL1,GABARAPL3,TRPV1,WIPF1,ILK,INPPL1,ITGB5,CXCR4,KCNJ11,FGD3
GO: Biological Process	GO:0006928		movement of cell or subcellular component	1.686e-06	0.0002278	3.64245	171	1703	ABR,TP53INP1,ACTN4,ADA,MEF2C,AP2A1,SRGAP1,PIP5K1A,AKT1,AKT2,MMP14,ALOX15B,AMFR,ANK1,IFITM1,DGKZ,AQP1,ARHGDIB,ASCL1,DNAH17,UNC5C,MYLK,MYO6,MYO10,BAX,NEB,NF1,BTG1,CACNA1I,C5,PHOX2B,DNHD1,SLC7A6,OGDH,FURIN,CD74,CFL1,ENPP2,WNT4,PFN1,PIK3CA,CTHRC1,PLD2,PLXNB1,PLXNB3,COL4A5,COL5A2,COL9A3,PODXL,MINK1,PTPN23,POU3F3,DNAH1,CELSR1,NCAN,CSPG4,PRKCE,PKN1,PKN2,MAPK3,MAPK8,SH3BGRL3,PRNP,TRPM4,PLVAP,NDE1,DAG1,DC…
GO: Biological Process	GO:0040011		locomotion	2.461e-06	0.0003082	3.51117	155	1522	ABR,TP53INP1,ADA,MEF2C,ADORA2A,AP2A1,SRGAP1,PIP5K1A,AKT1,AKT2,MMP14,ALOX15B,ANK1,IFITM1,DGKZ,AQP1,ASCL1,DNAH17,UNC5C,MYLK,MYO10,BAX,NF1,BTG1,CACNA1I,C5,PHOX2B,SLC7A6,OGDH,FURIN,CD74,CFL1,ENPP2,WNT4,PFN1,PIK3CA,CTHRC1,PLD2,PLXNB1,PLXNB3,COL4A5,COL5A2,COL9A3,PODXL,MINK1,PTPN23,POU3F3,DNAH1,CELSR1,NCAN,CSPG4,PRKCE,PKN1,PKN2,MAPK3,MAPK8,SH3BGRL3,PRNP,TRPM4,PLVAP,PSEN2,NDE1,DAG1,PTAFR,ZEB2,PTK2,GAB2,F…
GO: Biological Process	GO:0019220	Phosphate metabolism	regulation of phosphate metabolic process	2.576e-07	5.936e-05	4.22651	191	1892	ABR,ACADVL,MC1R,MC3R,ZFYVE1,ADCY5,MEF2C,ADD1,ADORA2A,ADORA2B,ADRA2C,SRGAP1,MAP3K10,MAP3K11,PIP5K1A,AKT1,AKT2,ALDOB,RASAL1,MUC20,ADCY4,GPR65,GIT1,GALR3,IKBKG,KLK3,ARHGAP1,ARHGDIB,RHOH,ASNS,SOCS1,ARHGAP27,MBTPS1,AVP,BAX,CCND1,BMP6,NF1,C5,SPOCD1,TBC1D3,DIRAS1,TLR9,USP6,P2RY11,CD27,CCNB2,CD80,ARHGEF1,CD74,CDA,EVI5L,CDKN2B,PFKFB2,WNT4,PFN1,DUSP26,PIK3CA,TPP1,ANAPC2,EIF2AK3,ARHGEF6,PLXNB1,PLXNB3,SERTAD…
GO: Biological Process	GO:0051174		regulation of phosphorus metabolic process	4.16e-07	8.188e-05	4.08682	191	1905	ABR,ACADVL,MC1R,MC3R,ZFYVE1,ADCY5,MEF2C,ADD1,ADORA2A,ADORA2B,ADRA2C,SRGAP1,MAP3K10,MAP3K11,PIP5K1A,AKT1,AKT2,ALDOB,RASAL1,MUC20,ADCY4,GPR65,GIT1,GALR3,IKBKG,KLK3,ARHGAP1,ARHGDIB,RHOH,ASNS,SOCS1,ARHGAP27,MBTPS1,AVP,BAX,CCND1,BMP6,NF1,C5,SPOCD1,TBC1D3,DIRAS1,TLR9,USP6,P2RY11,CD27,CCNB2,CD80,ARHGEF1,CD74,CDA,EVI5L,CDKN2B,PFKFB2,WNT4,PFN1,DUSP26,PIK3CA,TPP1,ANAPC2,EIF2AK3,ARHGEF6,PLXNB1,PLXNB3,SERTAD…
GO: Biological Process	GO:0044093	Others	positive regulation of molecular function	8.231e-11	1.89e-07	6.72354	183	1616	NCOA3,ABR,ACADVL,ACTN4,ADCY5,MEF2C,ADD1,ADORA2A,ADORA2B,ADRA2C,SRGAP1,MAP3K10,MAP3K11,PIP5K1A,AKT1,AKT2,MMP14,ALDOB,MMP16,ALOX5AP,RASAL1,MUC20,ADCY4,STIM2,GPR65,GIT1,IKBKG,KLK3,CDC14B,ARHGAP1,ARHGDIB,C1GALT1C1,ASNS,ARHGAP27,MBTPS1,BAX,CCND1,NEUROG1,NF1,BTG1,NFKB2,C5,TBC1D3,DIRAS1,CAPN3,TLR9,USP6,P2RY11,ARHGEF1,CD74,EVI5L,PDE1B,PFKFB2,WNT4,PFN1,NOXO1,PIK3CA,TPP1,ANAPC2,CTHRC1,AIM2,EIF2AK3,ARHGEF6,…
GO: Biological Process	GO:0051336		regulation of hydrolase activity	2.643e-10	4.553e-07	6.3417	145	1214	A2M,ABR,ACADVL,ZFYVE1,ADCY5,MEF2C,ADD1,ADORA2A,SRGAP1,PIP5K1A,AKT1,AKT2,MMP14,ALDOB,RASAL1,ADCY4,GPR65,GIT1,PI16,AQP1,ARHGAP1,ARHGDIB,ASNS,ARHGAP27,MBTPS1,AVP,BAX,BCL2L1,NF1,C5,SPOCD1,TBC1D3,OAS1,USP6,CD27,ARHGEF1,FURIN,EVI5L,PDE1B,WNT4,PFN1,SERPINI1,TPP1,AIM2,EIF2AK3,ARHGEF6,PLXNB1,PLXNB3,COL7A1,RIN1,PPP2R5B,KLHDC3,RALGPS1,PRKACA,KIAA0430,CST6,CSTB,PRKCE,MAPK8,SH3BGRL3,CUL7,ARHGEF17,DCTN1,PTK2,S…
GO: Biological Process	GO:0043085		positive regulation of catalytic activity	1.785e-09	1.537e-06	5.81333	156	1371	ABR,ACADVL,ADCY5,MEF2C,ADD1,ADORA2A,ADORA2B,ADRA2C,SRGAP1,MAP3K10,MAP3K11,PIP5K1A,AKT1,AKT2,MMP14,ALDOB,MMP16,ALOX5AP,RASAL1,MUC20,ADCY4,GPR65,GIT1,IKBKG,KLK3,CDC14B,ARHGAP1,ARHGDIB,C1GALT1C1,ASNS,ARHGAP27,MBTPS1,BAX,CCND1,NF1,BTG1,C5,TBC1D3,DIRAS1,TLR9,USP6,P2RY11,ARHGEF1,CD74,EVI5L,PDE1B,PFKFB2,WNT4,PFN1,NOXO1,PIK3CA,TPP1,ANAPC2,AIM2,EIF2AK3,ARHGEF6,PLXNB1,CTSA,RIN1,PPP2R5B,CSK,KLHDC3,RALGPS1,C…
GO: Biological Process	GO:0048584		positive regulation of response to stimulus	1.564e-09	1.537e-06	5.81333	175	1584	A2M,NCOA3,TP53INP1,MC1R,ADA,MEF2C,ADORA2A,ADORA2B,ADRA2C,MAP3K10,MAP3K11,AKT2,ATP6V1C2,ALOX5AP,ALOX15B,MUC20,IKBKG,ARHGAP1,ASCL1,MYLK,MYO10,BAX,BCL2L1,BLK,BMP6,NF1,NFATC4,NFKB2,C5,NPY5R,DIRAS1,TLR9,CBLB,CD1D,P2RX3,CD27,CD80,FURIN,CD38,TNFRSF13C,CD74,CD79A,CD79B,CDKN2B,CFL1,WNT4,NCR3,PIK3CA,PLD2,KLK5,AIM2,EIF2AK3,PLXNB1,IL19,LITAF,MINK1,PPP2R1A,PPP2R5B,PPP5C,CSK,CSNK1E,CSPG4,PRKCE,PKN1,FCRL5,MAPK3…
GO: Biological Process	GO:0001775		cell activation	2.488e-09	1.677e-06	5.77547	114	916	A2M,ABR,AICDA,ACTN4,ADA,MEF2C,ADORA2A,ADORA2B,ADRA2C,AKT1,ALDOA,TREML1,DGKZ,LMO4,C1GALT1C1,RHOH,BAX,UNC13D,PRDM1,NFKB2,CAPN3,TLR9,RUNX2,CBLB,CD1D,CD5,CD27,CD80,CD37,CD38,TNFRSF13C,CD74,CD79A,CFL1,WNT4,PFN1,PIK3CA,CLPTM1,PLD2,MINK1,POU2F2,CSK,PRKCE,MAPK3,PRNP,PSAP,HDAC4,PSEN2,CD55,DGKA,DGKQ,PTK2,LAX1,GAB2,PVRL2,BANK1,RAC2,RAG1,DTX1,TSPAN32,RASGRP1,EGR1,RNF41,ERBB2,ZFPM1,F8,PTK2B,SATB1,FKBP1A,EVL,S…
GO: Biological Process	GO:0071310		cellular response to organic substance	2.83e-09	1.677e-06	5.77547	196	1840	ABR,TP53INP1,AICDA,ACADVL,ADCY5,MEF2C,ADD1,GNRHR2,ADORA2A,AP2A1,OSBPL7,FOXO4,AKT1,AKT2,ATP6V1C2,FBXO32,AMFR,ADCY4,IFITM1,AQP1,STK16,ASIP,ASNS,MT-ND3,SOCS1,MBTPS1,BAX,TNFRSF18,CCND1,BCL2L1,BCL9,HCN2,PRDM1,PHOX2B,OAS1,OAS2,TLR9,RUNX2,P2RY11,CD80,ARHGEF1,FURIN,CD74,CDKN2B,CEBPA,PDE1B,WNT4,PFN1,PIK3CA,TPP1,PKLR,PLA2G4F,BMP8A,AIM2,EIF2AK3,ARHGEF6,COL4A6,COL5A2,LITAF,PPP2R1A,PPP2R5B,CSF2RB,CSK,KLHDC3,P…
GO: Biological Process	GO:1902531		regulation of intracellular signal transduction	4.42e-08	1.903e-05	4.72056	163	1518	A2M,ABR,MC1R,ADA,MEF2C,ADORA2B,ADRA2C,SRGAP1,MAP3K10,MAP3K11,PIP5K1A,AKT1,AKT2,RASAL1,MUC20,GPR65,GIT1,IKBKG,DGKZ,ARHGAP1,ARHGDIB,RHOH,SOCS1,ARHGAP27,TNK1,BAX,BCL2L1,NF1,C5,TBC1D3,DIRAS1,CAPN3,TLR9,USP6,P2RX3,CD27,ARHGEF1,CD74,EVI5L,WNT4,YPEL1,DUSP26,PLD2,EIF2AK3,ARHGEF6,PLXNB1,IL19,LITAF,RRM2B,MINK1,PPP2R1A,PPP5C,CSK,RALGPS1,NEK8,CSPG4,PRKCE,PKN1,MAPK3,MAP2K7,SH3BGRL3,PRNP,PSAP,DAG1,CC2D1A,ARHGE…
GO: Biological Process	GO:0050865		regulation of cell activation	3.155e-07	6.792e-05	4.168	61	437	ABR,ADA,MEF2C,ADORA2A,ADORA2B,AKT1,LMO4,UNC13D,PRDM1,CAPN3,CBLB,CD1D,CD5,CD27,CD80,CD37,CD38,TNFRSF13C,CD74,PIK3CA,CLPTM1,PLD2,CSK,PRNP,CD55,LAX1,GAB2,PVRL2,BANK1,RAG1,DTX1,TSPAN32,RNF41,ERBB2,SHH,CD24,STXBP2,SUPT6H,SYK,ICOSLG,RIPK3,ADRM1,NCKAP1L,HLA-A,HLA-DMA,HLA-DOA,HLA-DQA1,HLA-DQB1,HLA-DQB2,HLA-G,TNFSF4,TNFRSF4,ZAP70,IL2RG,IL6,IL13RA1,ITGAL,ITPKB,JAK2,LST1,LCK
GO: Biological Process	GO:0009967		positive regulation of signal transduction	3.925e-07	8.056e-05	4.09388	124	1118	NCOA3,TP53INP1,MC1R,ADA,MEF2C,ADORA2A,ADORA2B,ADRA2C,MAP3K10,MAP3K11,AKT2,ATP6V1C2,ALOX15B,MUC20,IKBKG,ARHGAP1,ASCL1,BAX,BCL2L1,BMP6,NF1,NFATC4,C5,DIRAS1,TLR9,P2RX3,CD27,CD80,FURIN,CD74,CDKN2B,WNT4,PLD2,KLK5,EIF2AK3,PLXNB1,IL19,LITAF,MINK1,PPP2R1A,PPP2R5B,PPP5C,CSK,CSNK1E,CSPG4,PRKCE,PKN1,MAPK3,MAPK8,MAP2K7,FCRL2,TRPM4,PSEN2,CC2D1A,ZEB2,PTK2,GAB2,BANK1,DRD4,BCL2L11,RASGRF1,SH2D3C,DVL1,DVL2,TRIM62…
GO: Biological Process	GO:0051049		regulation of transport	8.09e-07	0.0001359	3.86678	157	1517	ABR,ACTN4,BTBD9,ADA,MEF2C,ADD1,TPCN1,ADORA2A,ADORA2B,MFGE8,ADRA2C,SCAMP5,AK1,AKT1,AKT2,ALOX15B,STIM2,CYP4F2,AQP1,PDE8B,DACT3,ATP2B4,ATP4A,MBTPS1,MYLK,MYO6,AVP,BAX,UNC13D,HCN2,BLK,BMP6,NF1,CACNA1I,C5,CACNA1F,NPY5R,CAPN3,TLR9,USP6,P2RX3,CD27,CD38,CD74,PFKFB2,PFKL,CLCN7,ASPSCR1,BMP8A,PLD2,AIM2,PICK1,SEPT5,LITAF,MINK1,CLIP3,CELSR1,CSK,PRKACA,PRKCE,FCRL5,MAPK3,MAPK8,PRNP,CYBA,TRPM4,KCNV2,RIMS3,PTK2,GA…

## Sheet: ABC_lines_siFOXP1-down
Shared GO terms of siFOXP1 downregulated genes in ABC-DLBCL cells
(i.e. GO terms shared by both OCI-Ly3 and HBL-1 in each cell line's 1.41-fold downregulated genes upon FOXP1 knockdown)
OCI-Ly3
GO Category	ID	Functional category	Name	p-value	q-value FDR B&H	(-log10FDR)	Hit Count in Query List	Hit Count in Genome	Hit in Query List
GO: Biological Process	GO:0040011	Cell movement	locomotion	1.889e-06	0.0006525	3.18542	110	1522	S100A14,ACVRL1,EPX,CCR2,ADORA3,CXCL9,ALCAM,ARRDC3,MMP12,ANK3,KIAA1598,SPTBN4,DNAH11,NRP1,ARHGEF7,CACNB4,CALCA,NTRK1,NTRK2,P2RY2,CDH1,CDH4,DCLK1,PDE4B,PDE4D,PDGFRA,PGR,CER1,SERPINE2,NALCN,PIK3C2G,ASPM,BAMBI,NTN1,CCR5,PLD1,PLG,HFE2,COL4A3,ONECUT2,DDIT4,HS3ST5,VCAN,PRKCI,CTGF,PRKCQ,RAPGEF2,NEXN,SEMA3E,DOCK4,PTK7,PTPRM,PTPRO,PVR,KIF14,DPYSL3,RFX3,EDN2,EDNRA,MMRN2,EPHA8,F3,FAP,SAA1,FAT2,CCL5,CCL15,CCL…
GO: Biological Process	GO:0060326		cell chemotaxis	1.57e-05	0.003413	2.46686	25	210	S100A14,CCR2,CXCL9,NRP1,CALCA,PDE4B,PDE4D,PDGFRA,CCR5,DOCK4,PTPRO,EDN2,EDNRA,SAA1,CCL5,CCL15,CCL23,CXCL6,XCL1,SNAI2,XCL2,CXCR3,CCL28,VEGFA,PLA2G7
GO: Biological Process	GO:0050921		positive regulation of chemotaxis	0.0005985	0.03855	1.41398	13	98	S100A14,CCR2,NRP1,EDN2,EDNRA,F3,CCL5,XCL1,SNAI2,CXCR3,VEGFA,KDR,PLA2G7
HBL-1
GO Category	ID	Functional category	Name	p-value	q-value FDR B&H	(-log10FDR)	Hit Count in Query List	Hit Count in Genome	Hit in Query List
GO: Biological Process	GO:0050921	Cell movement	positive regulation of chemotaxis	0.0001413	0.02331	1.63246	17	98	S100A14,MET,TNFSF14,NTRK3,PRKCA,EDN2,F3,S100A7,CCL3,CCL4,CCL13,CXCL12,SELL,GAS6,CXCR3,VEGFA,IL4
GO: Biological Process	GO:0060326		cell chemotaxis	0.0001695	0.02529	1.59705	28	210	S100A14,MET,CCL3L3,TNFSF14,PDGFRA,CCR6,PRKCA,CXADR,DOCK4,EDN2,EDNRB,S100A7,CCL3,CCL4,VAV3,CCL13,CCL15,CCL25,CXCL5,CXCL12,SELL,GAS6,CXCR3,PADI2,HRG,VEGFA,IL4,IL10
GO: Biological Process	GO:0040011		locomotion	0.0003089	0.0395	1.4034	130	1522	S100A14,MCAM,FZD4,MET,MMP1,ARRDC3,CUL3,MRE11A,CDC42BPA,ANK3,APBB2,CCL3L3,ATP1A4,ATP1B1,PHACTR1,MYH10,TNFSF14,MYO5A,CEACAM1,OR10A4,ARHGEF7,CACNB2,CACNB4,NTRK3,ESAM,SCARB1,PDGFRA,RPS6KA5,PGR,LHX2,NALCN,ASPM,BAMBI,NTN1,CCR6,PLD1,ONECUT2,ROBO4,COL6A1,SCHIP1,TBX21,CREB1,PRKCA,PRKCI,PRKCQ,NEXN,ZRANB1,CXADR,PROS1,DOCK4,PTGER4,SEMA4C,FARP2,DEFB1,PTPN11,PTPRF,KIF14,DLG3,RAB1A,DPP4,EDN2,EDNRB,ROPN1L,RNASE2…
Functional category unique to each cell line
OCI-Ly3
GO Category	ID	Functional category	Name	p-value	q-value FDR B&H	(-log10FDR)	Hit Count in Query List	Hit Count in Genome	Hit in Query List
GO: Cellular Component	GO:0005887	Components of plasma membrane	integral component of plasma membrane	5.81e-13	1.624e-10	9.78941	122	1364	SLC6A19,ACVRL1,CCR2,ADORA3,C1QTNF1,MPP3,AMHR2,AQP2,AQP3,ART3,ABCB11,SLC4A4,MUSK,OPN1SW,NKG7,CALCR,NTRK1,NTRK2,GPRC5A,OPRK1,CD1A,CD8B,P2RY2,SIGLEC6,PCDH1,PCDHGC3,CDH4,DCLK1,PDGFRA,GPR85,CHRNA1,CLCNKA,CCR5,CNGB1,CNGA1,CNGB3,RAPGEF2,CD55,PTGER3,CNIH3,PTK7,PTPRM,PTPRO,IL23R,DPP6,SLC26A3,DSG3,SLC26A2,SLC17A4,OR1D4,EDA,EDNRA,RHO,CACNG8,EPHA8,EPOR,ERBB3,RYR1,SCN4A,GPC4,SCTR,TRPV6,SLITRK6,MLANA,ITGA11,CL…
GO: Cellular Component	GO:0031226		intrinsic component of plasma membrane	3.623e-13	1.624e-10	9.78941	126	1418	SLC6A19,ACVRL1,CCR2,ADORA3,C1QTNF1,MPP3,AMHR2,AQP2,AQP3,ART3,ABCB11,SLC4A4,MUSK,OPN1SW,NKG7,CA4,CALCR,NTRK1,NTRK2,GPRC5A,OPRK1,CD1A,CD8B,P2RY2,SIGLEC6,PCDH1,PCDHGC3,CDH4,DCLK1,PDGFRA,GPR85,CHRNA1,CLCNKA,CCR5,CNGB1,CNGA1,CNGB3,RAPGEF2,CD55,PTGER3,CNIH3,PTK7,PTPRM,PTPRO,IL23R,DPP6,SLC26A3,DSG3,SLC26A2,SLC17A4,OR1D4,EDA,EDNRA,RHO,CACNG8,EPHA8,EPOR,ERBB3,F3,RYR1,SCN4A,GPC4,SCTR,TRPV6,SLITRK6,MLANA,IT…
GO: Cellular Component	GO:0009897		external side of plasma membrane	5.267e-06	0.0005889	3.22996	30	265	CCR2,CXCL9,ALCAM,MUSK,CA4,CD8B,PDGFRA,SERPINE2,TRPM8,CCR5,PLG,CD55,VTCN1,F3,GPC4,FOLR2,SLAMF1,ULBP1,SPN,GP1BA,ICOSLG,CXCR3,P2RY12,IL7R,IL17A,ITGB3,KDR,KLRC1,L1CAM,LDLR
GO: Cellular Component	GO:0098552		side of membrane	7.671e-06	0.0007146	3.14594	35	340	CCR2,CXCL9,ALCAM,MUSK,CA4,CACNB4,CD8B,CDH1,PDGFRA,SERPINE2,TRPM8,CCR5,PLG,CD55,PTPN22,VTCN1,RGS2,F3,GPC4,FOLR2,SLAMF1,ULBP1,SPN,GP1BA,ICOSLG,CXCR3,TH,P2RY12,IL7R,IL17A,ITGB3,KDR,KLRC1,L1CAM,LDLR
GO: Cellular Component	GO:0098590		plasma membrane region	0.0001091	0.005622	2.25011	41	480	ATP6V0D2,ANK3,AQP2,AQP3,ABCB11,SLC4A4,ATP6V1B1,OPN1SW,CA2,CA4,P2RY2,CDH1,PDE4D,CLTB,CNGA1,HFE2,PRKCI,CD55,HEPH,PTPRO,SLC26A3,SLC17A4,RHO,MARVELD2,INADL,ERBB3,CLCA4,SI,SLC1A3,SLC4A1,SLC22A7,GIF,GNGT1,GUCY2D,NRG1,SLCO2B1,P2RY12,ITGB3,BSND,KCNA5,SLC7A5
GO: Biological Process	GO:0016339		calcium-dependent cell-cell adhesion via plasma membrane cell adhesion molecules	0.0008177	0.04662	1.33143	7	34	CDH1,PCDH1,PCDHGC3,PCDHB8,PCDHB4,PCDHB2,CDH22
GO: Biological Process	GO:0007156		homophilic cell adhesion via plasma membrane adhesion molecules	0.0001152	0.01781	1.74934	18	143	IGSF9,CDH1,CDH3,PCDH1,PCDHGC3,CDH4,CDH7,CDH8,PTPRM,DSC3,DSG3,FAT2,PCDHGC4,PCDHB8,PCDHB4,PCDHB2,CDH22,L1CAM
GO: Biological Process	GO:0050801	Ion homeostasis	ion homeostasis	1.004e-08	2.947e-05	4.53062	64	648	S100A14,SLC24A3,CCR2,CXCL9,C1QTNF1,ATP6V0D2,ANK3,SLC4A4,ATP6V1B1,CA2,CA4,NPPB,CACNB4,CALCA,CALCR,P2RY2,PDE4D,PDGFRA,PDK4,TRPM8,CCR5,CNGB1,CNGA1,AKAP6,HFE2,CD55,PTGER3,DDIT3,HEPH,KLHL3,SLC26A3,EDN2,EDNRA,EPOR,RYR1,SAA1,CCL5,CCL15,CCL23,XCL1,SLC4A1,SLC8A3,SLC9A2,SLC11A1,CLEC4C,SCN3B,GIPR,GOT1,CXCR3,GPR39,TNNI3,HNF4A,RAB38,CCL28,SLAMF8,IREB2,SLC30A4,ITGB3,BSND,KCNA5,KDR,FTMT,LCN2,FGF23
GO: Biological Process	GO:0048878		chemical homeostasis	7.705e-09	2.947e-05	4.53062	83	931	S100A14,SLC24A3,CCR2,CXCL9,C1QTNF1,C1QTNF3,ATP6V0D2,ANK3,AQP2,AQP3,SLC4A4,ATP6V1B1,CA2,CA4,NPPB,CACNB4,NPTX1,CALCA,CALCR,OXCT1,P2RY2,CDH1,PDE4D,PDGFRA,PDK4,TRPM8,CCR5,CNGB1,CNGA1,AKAP6,HFE2,CPB2,CYP7A1,CD55,PTGER3,AKR1C1,DDIT3,HEPH,KLHL3,SESN2,SLC26A3,EDN2,EDNRA,EPOR,RYR1,SAA1,CCL5,CCL15,CCL23,XCL1,SLC4A1,SLC8A3,SLC9A2,SLC11A1,CLEC4C,GPRC5B,SCN3B,GIPR,PLA2G12B,GOT1,CXCR3,GPR39,TH,TNNI3,HNF4A,RAB3…
GO: Biological Process	GO:0055080		cation homeostasis	7.381e-08	0.0001445	3.84013	57	579	S100A14,SLC24A3,CCR2,CXCL9,C1QTNF1,ATP6V0D2,SLC4A4,ATP6V1B1,CA2,CA4,NPPB,CACNB4,CALCA,CALCR,P2RY2,PDE4D,PDGFRA,PDK4,TRPM8,CCR5,CNGB1,CNGA1,AKAP6,HFE2,CD55,PTGER3,DDIT3,HEPH,SLC26A3,EDN2,EDNRA,EPOR,RYR1,SAA1,CCL5,CCL15,CCL23,XCL1,SLC8A3,SLC9A2,SLC11A1,CLEC4C,GIPR,CXCR3,GPR39,TNNI3,RAB38,CCL28,SLAMF8,IREB2,SLC30A4,ITGB3,BSND,KCNA5,KDR,FTMT,LCN2
GO: Biological Process	GO:0006873		cellular ion homeostasis	1.369e-07	0.0001608	3.79371	51	502	SLC24A3,CCR2,CXCL9,C1QTNF1,ATP6V0D2,ATP6V1B1,CA2,CACNB4,CALCA,CALCR,P2RY2,PDE4D,PDGFRA,TRPM8,CCR5,CNGB1,CNGA1,AKAP6,CD55,PTGER3,DDIT3,HEPH,SLC26A3,EDN2,EDNRA,EPOR,RYR1,SAA1,CCL5,CCL15,CCL23,XCL1,SLC4A1,SLC8A3,SLC11A1,CLEC4C,GIPR,CXCR3,GPR39,TNNI3,RAB38,CCL28,SLAMF8,IREB2,SLC30A4,ITGB3,BSND,KCNA5,KDR,FTMT,FGF23
GO: Biological Process	GO:0055082		cellular chemical homeostasis	1.332e-07	0.0001608	3.79371	58	604	SLC24A3,CCR2,CXCL9,C1QTNF1,C1QTNF3,ATP6V0D2,ATP6V1B1,CA2,CACNB4,NPTX1,CALCA,CALCR,OXCT1,P2RY2,PDE4D,PDGFRA,TRPM8,CCR5,CNGB1,CNGA1,AKAP6,CPB2,CYP7A1,CD55,PTGER3,DDIT3,HEPH,SESN2,SLC26A3,EDN2,EDNRA,EPOR,RYR1,SAA1,CCL5,CCL15,CCL23,XCL1,SLC4A1,SLC8A3,SLC11A1,CLEC4C,GIPR,CXCR3,GPR39,TH,TNNI3,RAB38,CCL28,SLAMF8,IREB2,SLC30A4,ITGB3,BSND,KCNA5,KDR,FTMT,FGF23
GO: Biological Process	GO:0030003		cellular cation homeostasis	3.651e-07	0.0003063	3.51385	49	489	SLC24A3,CCR2,CXCL9,C1QTNF1,ATP6V0D2,ATP6V1B1,CA2,CACNB4,CALCA,CALCR,P2RY2,PDE4D,PDGFRA,TRPM8,CCR5,CNGB1,CNGA1,AKAP6,CD55,PTGER3,DDIT3,HEPH,SLC26A3,EDN2,EDNRA,EPOR,RYR1,SAA1,CCL5,CCL15,CCL23,XCL1,SLC8A3,SLC11A1,CLEC4C,GIPR,CXCR3,GPR39,TNNI3,RAB38,CCL28,SLAMF8,IREB2,SLC30A4,ITGB3,BSND,KCNA5,KDR,FTMT
GO: Biological Process	GO:0072507		divalent inorganic cation homeostasis	7.925e-07	0.000517	3.28651	41	387	S100A14,SLC24A3,CCR2,CXCL9,C1QTNF1,ATP6V1B1,CACNB4,CALCA,CALCR,P2RY2,PDE4D,PDGFRA,TRPM8,CCR5,CNGB1,CNGA1,AKAP6,CD55,PTGER3,DDIT3,EDN2,EDNRA,EPOR,RYR1,SAA1,CCL5,CCL15,CCL23,XCL1,SLC8A3,SLC11A1,CLEC4C,GIPR,CXCR3,GPR39,TNNI3,CCL28,SLC30A4,ITGB3,KCNA5,KDR
GO: Biological Process	GO:0055074		calcium ion homeostasis	1.188e-06	0.0006097	3.21488	39	365	S100A14,SLC24A3,CCR2,CXCL9,C1QTNF1,ATP6V1B1,CACNB4,CALCA,CALCR,P2RY2,PDE4D,PDGFRA,TRPM8,CCR5,CNGB1,CNGA1,AKAP6,CD55,PTGER3,DDIT3,EDN2,EDNRA,EPOR,RYR1,SAA1,CCL5,CCL15,CCL23,XCL1,SLC8A3,CLEC4C,GIPR,CXCR3,GPR39,TNNI3,CCL28,ITGB3,KCNA5,KDR
GO: Biological Process	GO:0072503		cellular divalent inorganic cation homeostasis	1.557e-06	0.0006097	3.21488	39	369	SLC24A3,CCR2,CXCL9,C1QTNF1,CACNB4,CALCA,CALCR,P2RY2,PDE4D,PDGFRA,TRPM8,CCR5,CNGB1,CNGA1,AKAP6,CD55,PTGER3,DDIT3,EDN2,EDNRA,EPOR,RYR1,SAA1,CCL5,CCL15,CCL23,XCL1,SLC8A3,SLC11A1,CLEC4C,GIPR,CXCR3,GPR39,TNNI3,CCL28,SLC30A4,ITGB3,KCNA5,KDR
GO: Biological Process	GO:0019725		cellular homeostasis	1.291e-06	0.0006097	3.21488	63	725	SLC24A3,CCR2,CXCL9,C1QTNF1,C1QTNF3,ATP6V0D2,AQP2,ATP6V1B1,CA2,CACNB4,NPTX1,CALCA,CALCR,OXCT1,P2RY2,PDE4D,PDGFRA,CHRNA1,TRPM8,CCR5,PLG,CNGB1,CNGA1,AKAP6,POLE2,CPB2,CYP7A1,CD55,PTGER3,DDIT3,HEPH,SESN2,SLC26A3,RFC1,EDN2,EDNRA,EPOR,RYR1,SAA1,CCL5,CCL15,CCL23,XCL1,SLC4A1,SLC8A3,SLC11A1,CLEC4C,GIPR,CXCR3,GPR39,TH,TNNI3,RAB38,CCL28,SLAMF8,IREB2,SLC30A4,ITGB3,BSND,KCNA5,KDR,FTMT,FGF23
GO: Biological Process	GO:0006875		cellular metal ion homeostasis	1.87e-06	0.0006525	3.18542	45	458	SLC24A3,CCR2,CXCL9,C1QTNF1,ATP6V0D2,ATP6V1B1,CACNB4,CALCA,CALCR,P2RY2,PDE4D,PDGFRA,TRPM8,CCR5,CNGB1,CNGA1,AKAP6,CD55,PTGER3,DDIT3,HEPH,EDN2,EDNRA,EPOR,RYR1,SAA1,CCL5,CCL15,CCL23,XCL1,SLC8A3,SLC11A1,CLEC4C,GIPR,CXCR3,GPR39,TNNI3,CCL28,IREB2,SLC30A4,ITGB3,BSND,KCNA5,KDR,FTMT
GO: Biological Process	GO:0006874		cellular calcium ion homeostasis	3.269e-06	0.0009599	3.01777	37	352	SLC24A3,CCR2,CXCL9,C1QTNF1,CACNB4,CALCA,CALCR,P2RY2,PDE4D,PDGFRA,TRPM8,CCR5,CNGB1,CNGA1,AKAP6,CD55,PTGER3,DDIT3,EDN2,EDNRA,EPOR,RYR1,SAA1,CCL5,CCL15,CCL23,XCL1,SLC8A3,CLEC4C,GIPR,CXCR3,GPR39,TNNI3,CCL28,ITGB3,KCNA5,KDR
GO: Biological Process	GO:0055065		metal ion homeostasis	3.171e-06	0.0009599	3.01777	49	527	S100A14,SLC24A3,CCR2,CXCL9,C1QTNF1,ATP6V0D2,ATP6V1B1,NPPB,CACNB4,CALCA,CALCR,P2RY2,PDE4D,PDGFRA,TRPM8,CCR5,CNGB1,CNGA1,AKAP6,HFE2,CD55,PTGER3,DDIT3,HEPH,EDN2,EDNRA,EPOR,RYR1,SAA1,CCL5,CCL15,CCL23,XCL1,SLC8A3,SLC11A1,CLEC4C,GIPR,CXCR3,GPR39,TNNI3,CCL28,IREB2,SLC30A4,ITGB3,BSND,KCNA5,KDR,FTMT,LCN2
GO: Biological Process	GO:0051480		cytosolic calcium ion homeostasis	4.707e-06	0.001202	2.9201	30	261	CCR2,CXCL9,C1QTNF1,CALCA,CALCR,P2RY2,PDE4D,PDGFRA,CCR5,CNGB1,CNGA1,AKAP6,CD55,PTGER3,DDIT3,EDN2,EDNRA,EPOR,RYR1,SAA1,XCL1,SLC8A3,CLEC4C,GIPR,CXCR3,GPR39,CCL28,ITGB3,KCNA5,KDR
GO: Biological Process	GO:0006820		anion transport	0.0004336	0.03281	1.48399	42	524	SLC6A19,ABCB11,SLC4A4,BAAT,CA2,CA4,CACNB4,NTRK2,CA13,P2RY2,CLCNKA,PTGER3,AKR1C1,SLC26A3,SLC26A2,SLC17A4,ATP9A,ATP8B4,CLCA4,FOLR2,SLC1A3,SLC1A7,SLC4A1,SLC6A7,SLC7A1,SLC11A1,SLC16A2,GABRA4,GABRB1,CPLX1,SLC22A7,ATP11B,SLC38A3,GRM2,ANKH,SLCO2B1,SLC7A11,SLC6A17,BSND,LDLR,FGF23,SLC7A5
GO: Biological Process	GO:0006812		cation transport	0.0004219	0.03259	1.48692	71	1020	SLC24A3,ADORA3,CXCL9,ATP6V0D2,ANK3,AQP2,SPTBN4,ABCB11,ATF4,SLC4A4,ATP6V1B1,CACNB4,CALCA,PDE4B,PDE4D,CHRNA1,SERPINE2,NALCN,TRPM8,CCR5,CNGB1,CNGA1,AKAP6,COX7A1,CNGB3,CTGF,DDIT3,HEPH,KLHL3,ATP13A3,DPP6,AKT3,SLC17A4,ATP9A,EDNRA,CACNG8,ATP8B4,SLC10A7,RYR1,SCN4A,TRPV6,CCL5,XCL1,SLC1A3,SLC5A4,SLC6A7,SLC7A1,SLC8A3,SLC9A2,SLC11A1,SLC22A3,CLEC4C,SCN3B,GIF,ATP11B,PLCB1,GNAO1,SLC38A3,CXCR3,GPR39,SCN11A,HPN,U…
HBL-1
GO Category	ID	Functional category	Name	p-value	q-value FDR B&H	(-log10FDR)	Hit Count in Query List	Hit Count in Genome	Hit in Query List
GO: Cellular Component	GO:0005694	Chromosome or nucleosome assembly	chromosome	1.006e-12	7.273e-10	9.13829	102	780	SPC25,SGOL1,HIST1H4I,CENPP,HIST1H2AJ,HIST1H2AB,HIST2H2AC,HIST1H2BN,HIST1H2BM,HIST1H2BC,HIST2H2BE,HIST1H3J,HIST1H4A,HIST1H4D,HIST1H4F,HIST1H4C,HIST1H4H,HIST2H4A,MLH1,MRE11A,ENC1,RUVBL1,UHRF1,NASP,TRIM24,SAP30,NEK2,HIST1H2BJ,ZSCAN4,NUP43,CCND2,PCNA,CENPF,CHEK1,ING3,POLE2,CENPO,RAD9B,NSL1,NR1D1,CREB1,NUF2,CDCA2,DFFB,TIPIN,RAD51,RAN,ZWILCH,RB1,SMC6,SMC4,RFC3,RFC4,SUV39H2,RIF1,RNF2,GSG2,NUSAP1,FANCD2,…
GO: Cellular Component	GO:0044427		chromosomal part	4.638e-09	1.677e-06	5.77547	81	659	SPC25,SGOL1,CENPP,HIST1H2AJ,HIST1H2AB,HIST2H2AC,HIST1H2BN,HIST1H2BM,HIST1H2BC,HIST2H2BE,MLH1,MRE11A,ENC1,RUVBL1,UHRF1,NASP,TRIM24,SAP30,NEK2,HIST1H2BJ,ZSCAN4,NUP43,CCND2,PCNA,CENPF,CHEK1,ING3,POLE2,CENPO,RAD9B,NSL1,NR1D1,CREB1,NUF2,DFFB,TIPIN,RAD51,RAN,ZWILCH,RB1,SMC6,SMC4,RFC3,RFC4,SUV39H2,RIF1,RNF2,NDC80,FOXC1,SMC2,POLR3G,FAM111A,POLD3,PTGES3,CLASP2,CENPK,NCAPG,KIF2B,CBX1,NUP160,TCF12,TCP1,TERT…
GO: Cellular Component	GO:0032993		protein-DNA complex	6.588e-08	1.588e-05	4.79915	44	293	SPC25,SGOL1,CENPP,HIST1H2AJ,HIST1H2AB,HIST2H2AC,HIST1H2BN,HIST1H2BM,HIST1H2BC,HIST2H2BE,NEK2,HIST1H2BJ,NUP43,CENPF,POLE2,CENPO,NSL1,NUF2,ZWILCH,SMC4,SUV39H2,NDC80,SMC2,POLD3,CLASP2,CENPK,NCAPG,KIF2B,CBX1,NUP160,TERT,ITGB3BP,WDHD1,HIST1H1C,HIST1H1D,HIST1H1B,H2AFZ,HIST1H2BD,H3F3A,TNP1,OIP5,HIST1H2AH,CASC5,MAD2L1
GO: Biological Process	GO:0006323		DNA packaging	4.474e-09	2.803e-05	4.55238	37	201	HIST1H4I,CENPP,HIST1H2AB,HIST2H2AC,HIST1H2BN,HIST1H2BM,HIST1H2BC,HIST2H2BE,HIST1H3J,HIST1H4A,HIST1H4D,HIST1H4F,HIST1H4C,HIST1H4H,HIST2H4A,RUVBL1,NASP,HIST1H2BJ,CENPO,DFFB,SMC4,NUSAP1,SMC2,ASH1L,CENPK,NCAPG,ITGB3BP,HIST1H1C,HIST1H1D,HIST1H1B,H2AFZ,HIST1H2BD,H3F3A,OIP5,TTN,HIST1H2AH,CASC5
GO: Biological Process	GO:0006334		nucleosome assembly	2.251e-08	2.821e-05	4.5496	29	143	HIST1H4I,CENPP,HIST1H2AB,HIST2H2AC,HIST1H2BN,HIST1H2BM,HIST1H2BC,HIST2H2BE,HIST1H3J,HIST1H4A,HIST1H4D,HIST1H4F,HIST1H4C,HIST1H4H,HIST2H4A,RUVBL1,NASP,HIST1H2BJ,CENPO,CENPK,ITGB3BP,HIST1H1C,HIST1H1D,HIST1H1B,H2AFZ,HIST1H2BD,OIP5,HIST1H2AH,CASC5
GO: Biological Process	GO:0065004		protein-DNA complex assembly	9.555e-09	2.821e-05	4.5496	34	180	HIST1H4I,CENPP,HIST1H2AB,HIST2H2AC,HIST1H2BN,HIST1H2BM,HIST1H2BC,HIST2H2BE,HIST1H3J,HIST1H4A,HIST1H4D,HIST1H4F,HIST1H4C,HIST1H4H,HIST2H4A,RUVBL1,NASP,HIST1H2BJ,CENPF,CENPO,CREB1,RAD51,RB1,CENPK,ITGB3BP,HIST1H1C,HIST1H1D,HIST1H1B,H2AFZ,HIST1H2BD,H3F3A,OIP5,HIST1H2AH,CASC5
GO: Biological Process	GO:0071824		protein-DNA complex subunit organization	1.994e-08	2.821e-05	4.5496	36	203	HIST1H4I,CENPP,HIST1H2AB,HIST2H2AC,HIST1H2BN,HIST1H2BM,HIST1H2BC,HIST2H2BE,HIST1H3J,HIST1H4A,HIST1H4D,HIST1H4F,HIST1H4C,HIST1H4H,HIST2H4A,RUVBL1,NASP,HIST1H2BJ,CENPF,CENPO,CREB1,RAD51,RB1,CENPK,ITGB3BP,HIST1H1C,SUPT16H,HIST1H1D,HIST1H1B,H2AFZ,HIST1H2BD,H3F3A,TNP1,OIP5,HIST1H2AH,CASC5
GO: Cellular Component	GO:0044815		DNA packaging complex	1.973e-07	3.567e-05	4.4477	19	77	HIST1H2AJ,HIST1H2AB,HIST2H2AC,HIST1H2BN,HIST1H2BM,HIST1H2BC,HIST2H2BE,HIST1H2BJ,SMC4,SMC2,NCAPG,HIST1H1C,HIST1H1D,HIST1H1B,H2AFZ,HIST1H2BD,H3F3A,TNP1,HIST1H2AH
GO: Biological Process	GO:0034728		nucleosome organization	5.599e-08	3.78e-05	4.42251	31	166	HIST1H4I,CENPP,HIST1H2AB,HIST2H2AC,HIST1H2BN,HIST1H2BM,HIST1H2BC,HIST2H2BE,HIST1H3J,HIST1H4A,HIST1H4D,HIST1H4F,HIST1H4C,HIST1H4H,HIST2H4A,RUVBL1,NASP,HIST1H2BJ,CENPO,CENPK,ITGB3BP,HIST1H1C,SUPT16H,HIST1H1D,HIST1H1B,H2AFZ,HIST1H2BD,TNP1,OIP5,HIST1H2AH,CASC5
GO: Biological Process	GO:0006336		DNA replication-independent nucleosome assembly	5.982e-08	3.78e-05	4.42251	15	45	HIST1H4I,CENPP,HIST1H4A,HIST1H4D,HIST1H4F,HIST1H4C,HIST1H4H,HIST2H4A,RUVBL1,NASP,CENPO,CENPK,ITGB3BP,OIP5,CASC5
GO: Biological Process	GO:0034724		DNA replication-independent nucleosome organization	5.982e-08	3.78e-05	4.42251	15	45	HIST1H4I,CENPP,HIST1H4A,HIST1H4D,HIST1H4F,HIST1H4C,HIST1H4H,HIST2H4A,RUVBL1,NASP,CENPO,CENPK,ITGB3BP,OIP5,CASC5
GO: Biological Process	GO:0071103		DNA conformation change	6.033e-08	3.78e-05	4.42251	41	259	HIST1H4I,CENPP,HIST1H2AB,HIST2H2AC,HIST1H2BN,HIST1H2BM,HIST1H2BC,HIST2H2BE,HIST1H3J,HIST1H4A,HIST1H4D,HIST1H4F,HIST1H4C,HIST1H4H,HIST2H4A,MRE11A,RUVBL1,NASP,HIST1H2BJ,RAD54B,CENPO,DFFB,RAD51,SMC4,NUSAP1,SMC2,ASH1L,CENPK,NCAPG,ASCC3,ITGB3BP,HIST1H1C,HIST1H1D,HIST1H1B,H2AFZ,HIST1H2BD,H3F3A,OIP5,TTN,HIST1H2AH,CASC5
GO: Biological Process	GO:0031497		chromatin assembly	1.903e-07	9.937e-05	4.00274	29	157	HIST1H4I,CENPP,HIST1H2AB,HIST2H2AC,HIST1H2BN,HIST1H2BM,HIST1H2BC,HIST2H2BE,HIST1H3J,HIST1H4A,HIST1H4D,HIST1H4F,HIST1H4C,HIST1H4H,HIST2H4A,RUVBL1,NASP,HIST1H2BJ,CENPO,CENPK,ITGB3BP,HIST1H1C,HIST1H1D,HIST1H1B,H2AFZ,HIST1H2BD,OIP5,HIST1H2AH,CASC5
GO: Cellular Component	GO:0000793		condensed chromosome	2.506e-06	0.0003624	3.44081	30	189	SPC25,SGOL1,MLH1,MRE11A,NEK2,NUP43,CENPF,CHEK1,CENPO,RAD9B,NSL1,NUF2,RAD51,ZWILCH,SMC6,SMC4,FANCD2,NDC80,SMC2,CLASP2,CENPK,NCAPG,KIF2B,ITGB3BP,DMC1,TTN,SYCE1,CASC5,LIG4,MAD2L1
GO: Cellular Component	GO:0000786		nucleosome	6.437e-06	0.0006648	3.17731	16	71	HIST1H2AJ,HIST1H2AB,HIST2H2AC,HIST1H2BN,HIST1H2BM,HIST1H2BC,HIST2H2BE,HIST1H2BJ,HIST1H1C,HIST1H1D,HIST1H1B,H2AFZ,HIST1H2BD,H3F3A,TNP1,HIST1H2AH
GO: Cellular Component	GO:1990104		DNA bending complex	6.437e-06	0.0006648	3.17731	16	71	HIST1H2AJ,HIST1H2AB,HIST2H2AC,HIST1H2BN,HIST1H2BM,HIST1H2BC,HIST2H2BE,HIST1H2BJ,HIST1H1C,HIST1H1D,HIST1H1B,H2AFZ,HIST1H2BD,H3F3A,TNP1,HIST1H2AH
GO: Cellular Component	GO:0000228		nuclear chromosome	7.678e-06	0.0006939	3.1587	49	404	SGOL1,HIST1H4I,HIST1H3J,HIST1H4A,HIST1H4D,HIST1H4F,HIST1H4C,HIST1H4H,HIST2H4A,MLH1,MRE11A,ENC1,RUVBL1,UHRF1,NASP,TRIM24,SAP30,NEK2,ZSCAN4,PCNA,CHEK1,ING3,POLE2,RAD9B,NR1D1,CREB1,DFFB,TIPIN,RAD51,SUV39H2,RNF2,NDC80,FOXC1,SMC2,POLR3G,ZBTB32,POLD3,CBX1,TCF12,TCP1,TERT,DMC1,HIST1H1C,HIST1H1D,HIST1H1B,H2AFZ,H3F3A,TTN,SYCE1
GO: Biological Process	GO:0006259		DNA metabolic process	8.872e-06	0.003971	2.4011	100	1018	HIST1H4I,LIN9,CENPP,MET,HIST1H2AB,HIST2H2AC,HIST1H2BN,HIST1H2BM,HIST1H2BC,HIST2H2BE,HIST1H3J,HIST1H4A,HIST1H4D,HIST1H4F,HIST1H4C,HIST1H4H,HIST2H4A,MLH1,MRE11A,FANCM,RUVBL1,PPP4R2,UHRF1,ATF1,NASP,NFIX,HIST1H2BJ,ZSCAN4,CYCS,CDC25A,PCNA,CDKN2D,PDGFRA,CENPF,CHEK1,ERCC8,RAD54B,EEF1E1,POLE2,TBX21,POLR2K,CENPO,RAD9B,GINS1,DFFB,TIPIN,RAD51,THOC1,RAN,TOM1L1,SMC6,SMC4,RFC3,RFC4,E2F8,FANCI,NEIL3,NUSAP1,MND1…
GO: Biological Process	GO:0007059		chromosome segregation	1.894e-05	0.006982	2.15602	27	176	SPC25,SGOL1,MLH1,MRE11A,FANCM,RACGAP1,NEK2,NUP43,CENPF,NSL1,NUF2,CDCA2,RB1,SMC4,ECT2,GSG2,NUSAP1,NDC80,SMC2,NCAPG,KIF2B,EBNA1BP2,PSRC1,TTN,FMN2,CASC5,MAD2L1
GO: Cellular Component	GO:0000777		condensed chromosome kinetochore	9.212e-05	0.007015	2.15397	16	87	SPC25,SGOL1,NEK2,NUP43,CENPF,CENPO,NSL1,NUF2,ZWILCH,NDC80,CLASP2,CENPK,KIF2B,ITGB3BP,CASC5,MAD2L1
GO: Cellular Component	GO:0000785		chromatin	9.703e-05	0.007015	2.15397	44	386	HIST1H2AJ,HIST1H2AB,HIST2H2AC,HIST1H2BN,HIST1H2BM,HIST1H2BC,HIST2H2BE,MRE11A,ENC1,RUVBL1,UHRF1,NASP,TRIM24,SAP30,HIST1H2BJ,CCND2,CENPF,CHEK1,ING3,NR1D1,CREB1,DFFB,TIPIN,RAN,RB1,SUV39H2,RNF2,FOXC1,POLR3G,FAM111A,CBX1,TCF12,TCP1,HIST1H1C,HIST1H1D,HIST1H1B,H2AFZ,HIST1H2BD,H3F3A,TNP1,PADI2,OIP5,HIST1H2AH,RAD18
GO: Cellular Component	GO:0000779		condensed chromosome, centromeric region	0.0001824	0.01199	1.92118	16	92	SPC25,SGOL1,NEK2,NUP43,CENPF,CENPO,NSL1,NUF2,ZWILCH,NDC80,CLASP2,CENPK,KIF2B,ITGB3BP,CASC5,MAD2L1
GO: Biological Process	GO:0008608		attachment of spindle microtubules to kinetochore	7.793e-05	0.01809	1.74256	8	24	SGOL1,RACGAP1,NEK2,NUF2,RB1,ECT2,NDC80,CASC5
GO: Biological Process	GO:0006312		mitotic recombination	7.6e-05	0.01809	1.74256	10	37	MLH1,MRE11A,PCNA,RAD54B,POLE2,RAD51,SMC6,RFC3,RFC4,POLD3
GO: Biological Process	GO:0034508		centromere complex assembly	7.6e-05	0.01809	1.74256	10	37	CENPP,RUVBL1,CENPF,CENPO,RB1,CENPK,ITGB3BP,H3F3A,OIP5,CASC5
GO: Biological Process	GO:0006335		DNA replication-dependent nucleosome assembly	9.44e-05	0.01972	1.70509	9	31	HIST1H4I,HIST1H3J,HIST1H4A,HIST1H4D,HIST1H4F,HIST1H4C,HIST1H4H,HIST2H4A,NASP
GO: Biological Process	GO:0034723		DNA replication-dependent nucleosome organization	9.44e-05	0.01972	1.70509	9	31	HIST1H4I,HIST1H3J,HIST1H4A,HIST1H4D,HIST1H4F,HIST1H4C,HIST1H4H,HIST2H4A,NASP
GO: Biological Process	GO:0000018		regulation of DNA recombination	9.883e-05	0.01998	1.6994	12	53	MLH1,MRE11A,PPP4R2,CHEK1,TBX21,RAD51,THOC1,RAD51AP1,IL4,IL10,RAD18,PRDM9
GO: Biological Process	GO:0051276		chromosome organization	0.0001577	0.0241	1.61798	83	873	JDP2,HIST1H4I,CENPP,HIST1H2AB,HIST2H2AC,HIST1H2BN,HIST1H2BM,HIST1H2BC,HIST2H2BE,HIST1H3J,HIST1H4A,HIST1H4D,HIST1H4F,HIST1H4C,HIST1H4H,HIST2H4A,MLH1,MRE11A,RUVBL1,UHRF1,NASP,NEK2,PELO,HIST1H2BJ,ZSCAN4,PCNA,RPS6KA5,CENPF,CHEK1,GTF3C4,ING3,POLE2,CENPO,PRKCA,DFFB,RB1,RBL1,SMC6,SMC4,RFC3,RFC4,SUV39H2,RNF2,GSG2,NUSAP1,FANCD2,NDC80,SMC2,HLTF,POLD3,PTGES3,SOX15,ZMYND11,ASH1L,CENPK,NCAPG,PSRC1,TERT,ITGB3B…
GO: Cellular Component	GO:0000775		chromosome, centromeric region	0.0005715	0.02754	1.56004	22	163	SPC25,SGOL1,CENPP,NEK2,NUP43,CENPF,CENPO,NSL1,NUF2,ZWILCH,SUV39H2,NDC80,CLASP2,CENPK,KIF2B,CBX1,NUP160,ITGB3BP,WDHD1,OIP5,CASC5,MAD2L1
GO: Cellular Component	GO:0000776		kinetochore	0.0006822	0.03083	1.51103	17	113	SPC25,SGOL1,NEK2,NUP43,CENPF,CENPO,NSL1,NUF2,ZWILCH,NDC80,CLASP2,CENPK,KIF2B,NUP160,ITGB3BP,CASC5,MAD2L1
GO: Biological Process	GO:0034080		CENP-A containing nucleosome assembly	0.0004162	0.04921	1.30795	7	23	CENPP,RUVBL1,CENPO,CENPK,ITGB3BP,OIP5,CASC5
GO: Biological Process	GO:0000278	Cell cycle	mitotic cell cycle	1.844e-08	2.821e-05	4.5496	103	927	SPC25,MDM2,SGOL1,LIN9,CENPP,MET,KLHL13,CUL3,MRE11A,ANK3,RUVBL1,ASNS,RACGAP1,MYH10,PPP1R12B,BCAT1,CCNK,BID,NEK2,BTC,NUP43,CCND2,CDC25A,PCNA,CDKN2B,CDKN2D,CENPF,CHEK1,RHOU,CKS1B,KIF3B,ASPM,POLE2,NEK7,CENPO,NSL1,PPP1CB,PRKAR2B,PRKCA,PRKCQ,CYP1A1,LIN54,NUF2,NUPL1,GINS1,CABLES1,CDCA2,PTPN11,TIPIN,RAB1A,RNASEH2B,RAN,ZWILCH,RB1,RBL1,TOM1L1,SMC4,E2F2,E2F3,RFC3,RFC4,E2F8,CEP55,RNF2,FBXO31,EIF4E,GSG2,NUSAP…
GO: Biological Process	GO:0007049		cell cycle	1.498e-07	8.532e-05	4.06895	154	1611	SPC25,MDM2,SGOL1,LIN9,CENPP,MET,KLHL13,MLH1,CUL3,MRE11A,ANK3,APBB2,HIPK2,FANCM,RUVBL1,ASNS,RACGAP1,UHRF1,TRIM37,THAP5,MYH10,PPP1R12B,NASP,BCAT1,CCNK,BID,NEK2,PELO,BTC,NOTCH2,CDKL2,NUP43,CCND2,OSM,CDC25A,PCNA,CDKN2B,CDKN2D,CENPF,CHEK1,RHOU,CKS1B,KIF3B,RAD54B,ASPM,SEPT5,POLE2,NEK7,CENPO,RAD9B,NSL1,PPP1CB,PRKAR2B,PRKCA,PRKCQ,CYP1A1,LIN54,NUF2,NUPL1,GINS1,DDIT3,CABLES1,CDCA2,PTPN11,TIPIN,RAB1A,RAD51,…
GO: Biological Process	GO:0022402		cell cycle process	3.269e-06	0.001576	2.80244	116	1198	SPC25,MDM2,SGOL1,LIN9,MET,KLHL13,MLH1,CUL3,MRE11A,ANK3,APBB2,FANCM,RUVBL1,RACGAP1,TRIM37,MYH10,PPP1R12B,BCAT1,CCNK,BID,NEK2,BTC,NOTCH2,NUP43,CCND2,OSM,CDC25A,PCNA,CDKN2B,CDKN2D,CENPF,CHEK1,RHOU,CKS1B,KIF3B,RAD54B,ASPM,SEPT5,POLE2,NEK7,RAD9B,NSL1,PPP1CB,PRKAR2B,PRKCQ,CYP1A1,LIN54,NUF2,NUPL1,DDIT3,CABLES1,CDCA2,PTPN11,TIPIN,RAD51,THOC1,RNASEH2B,RAN,ZWILCH,RB1,TOM1L1,SMC4,RFC3,RFC4,ECT2,E2F8,RHEB,CE…
GO: Biological Process	GO:1903047		mitotic cell cycle process	9.969e-06	0.004164	2.38049	83	807	SPC25,MDM2,SGOL1,LIN9,MET,KLHL13,CUL3,MRE11A,ANK3,RUVBL1,RACGAP1,MYH10,PPP1R12B,BCAT1,CCNK,BID,NEK2,BTC,NUP43,CCND2,CDC25A,PCNA,CDKN2B,CDKN2D,CENPF,CHEK1,RHOU,CKS1B,KIF3B,ASPM,POLE2,NSL1,PPP1CB,PRKAR2B,PRKCQ,CYP1A1,LIN54,NUF2,NUPL1,CABLES1,CDCA2,TIPIN,RNASEH2B,RAN,ZWILCH,RB1,TOM1L1,SMC4,CEP55,FBXO31,EIF4E,GSG2,NUSAP1,RPS6KB1,MCM10,DACT1,NDC80,CEP290,SMC2,NUP35,CEP70,CEP152,PLK4,SOX4,CENPJ,PBK,CLA…

## Sheet: GCB_lines_siFOXP1-up
Shared GO terms of siFOXP1 upregulated genes in GCB-DLBCL cells
(i.e. GO terms shared by both DB and K422 in each cell line's 1.41-fold upregulated genes upon FOXP1 knockdown)
DB
GO Category	ID	Functional category	Name	p-value	q-value FDR B&H	(-log10FDR)	Hit Count in Query List	Hit Count in Genome	Hit in Query List
GO: Cellular Component	GO:0043005	Components of the nervous system	neuron projection	2.326e-06	0.0002275	3.64302	48	945	EPHB2,AQP11,ACTN4,SLC12A5,PTK2B,CAMK2N1,SCN8A,KLHL14,MAF1,FLNA,ANK1,ALS2,BCAN,TXNRD2,AVIL,ASS1,ATP2B4,CHL1,GHRL,CPLX1,STAR,SEPT3,VAMP2,CACNA1G,GNAO1,CNTN2,GRK4,GRIN2A,PARD3,PICK1,MINK1,RIN1,PPP5C,CX3CR1,CXADR,KLHL17,CYBA,LDLRAP1,SNPH,PSEN2,PTCH1,KCNN3,DRD2,DSCAM,IFT57,SMURF1,RGS12,TTLL7
GO: Cellular Component	GO:0097458		neuron part	6.927e-06	0.0005645	3.24834	53	1130	EPHB2,MAK,AQP11,ACTN4,SLC12A5,PTK2B,CAMK2N1,SCN8A,KLHL14,MAF1,FLNA,ANK1,ALS2,BCAN,TXNRD2,PYCARD,AVIL,ASS1,ATP2B4,CHL1,GHRL,CPLX1,STAR,SEPT3,VAMP2,CACNA1G,GNAO1,CNTN2,GRK4,GRIN2A,PARD3,PLEKHB1,CNGA4,PICK1,MINK1,RIN1,PPP5C,CX3CR1,CXADR,KLHL17,CYBA,LDLRAP1,SNPH,PSEN2,CYP11A1,PTCH1,KCNN3,DRD2,DSCAM,IFT57,SMURF1,RGS12,TTLL7
GO: Cellular Component	GO:0036477		somatodendritic compartment	1.194e-06	0.0002149	3.66776	40	705	EPHB2,AQP11,SLC12A5,PTK2B,CAMK2N1,SCN8A,KLHL14,MAF1,FLNA,ALS2,BCAN,TXNRD2,PYCARD,ASS1,CHL1,CPLX1,STAR,CACNA1G,CNTN2,GRK4,GRIN2A,PARD3,CNGA4,PICK1,MINK1,RIN1,PPP5C,CX3CR1,KLHL17,CYBA,SNPH,PSEN2,CYP11A1,PTCH1,KCNN3,DRD2,IFT57,SMURF1,RGS12,TTLL7
GO: Cellular Component	GO:0030425		dendrite	1.998e-05	0.001396	2.85511	28	469	EPHB2,AQP11,SLC12A5,PTK2B,CAMK2N1,SCN8A,MAF1,FLNA,ALS2,BCAN,TXNRD2,CHL1,CPLX1,CACNA1G,GRK4,GRIN2A,PICK1,MINK1,RIN1,PPP5C,KLHL17,CYBA,PSEN2,PTCH1,DRD2,IFT57,RGS12,TTLL7
GO: Biological Process	GO:0042552		myelination	2.296e-05	0.01164	1.93405	12	110	SCN8A,AKT1,AKT2,NAB2,CNTN2,NTF3,SERINC5,PARD3,YPEL1,JAM3,PLLP,EGR2
GO: Biological Process	GO:0007272		ensheathment of neurons	3.012e-05	0.01164	1.93405	12	113	SCN8A,AKT1,AKT2,NAB2,CNTN2,NTF3,SERINC5,PARD3,YPEL1,JAM3,PLLP,EGR2
GO: Biological Process	GO:0008366		axon ensheathment	3.012e-05	0.01164	1.93405	12	113	SCN8A,AKT1,AKT2,NAB2,CNTN2,NTF3,SERINC5,PARD3,YPEL1,JAM3,PLLP,EGR2
GO: Biological Process	GO:0014037		Schwann cell differentiation	0.00016	0.02548	1.5938	6	33	AKT1,AKT2,NAB2,PARD3,CYP11A1,EGR2
GO: Biological Process	GO:0010001		glial cell differentiation	0.0002214	0.02935	1.53239	14	181	AKT1,AKT2,GCM1,SOX9,NAB2,CNTN2,NTF3,NTRK3,PARD3,CNP,PICK1,CYP11A1,EGR2,ZNF488
GO: Biological Process	GO:0042063		gliogenesis	0.0004722	0.04191	1.37768	15	218	PTK2B,AKT1,AKT2,GCM1,SOX9,NAB2,CNTN2,NTF3,NTRK3,PARD3,CNP,PICK1,CYP11A1,EGR2,ZNF488
GO: Biological Process	GO:0010605	Negative regulation of metabolism	negative regulation of macromolecule metabolic process	8.283e-06	0.008005	2.09664	73	1721	ERF,ACVR1B,ZBTB7A,FZR1,CAMK2N1,AP2A1,AEBP1,FNIP1,AKT1,AKT2,CRTAP,MAF1,FLNA,OGT,ETV7,CITED1,SIM2,MBD3,GAS2L1,WFIKKN1,PYCARD,RBAK,ATP2B4,MAGEA2B,MVK,SOX9,GHRL,HDGFL1,NAB2,GATA2,BAX,TNRC6B,RCOR2,EHMT2,TNRC6A,NTF3,NTRK3,GRIN2A,CBX6,SAMD11,PARD3,CDKN1A,HIC1,TRIM29,KLF4,UBE2E1,SPDEF,ITM2B,APOBEC3D,DUSP19,CRY2,NCOR1,FOXP4,PPP5C,CTBP1,IL2,HDAC9,ZBTB16,ZBTB20,PSEN2,INS,IRF7,PTCH1,BTG2,NR1I3,KNG1,DNMT3B,ZB…
GO: Biological Process	GO:0009892		negative regulation of metabolic process	8.633e-06	0.008005	2.09664	78	1880	ERF,ACVR1B,ZBTB7A,FZR1,CAMK2N1,AP2A1,AEBP1,FNIP1,AKT1,AKT2,CRTAP,MAF1,FLNA,OGT,ETV7,CITED1,SIM2,MBD3,GAS2L1,WFIKKN1,PYCARD,RBAK,ATP2B4,MAGEA2B,MVK,SOX9,GHRL,HDGFL1,NAB2,GATA2,BAX,TNRC6B,GCK,RCOR2,EHMT2,TNRC6A,NTF3,NTRK3,GRIN2A,CBX6,SAMD11,TLR4,PARD3,CDKN1A,HIC1,TRIM29,KLF4,UBE2E1,SPDEF,ITM2B,APOBEC3D,DUSP19,NLRP6,CRY2,NCOR1,FOXP4,PPP5C,CTBP1,IL2,HDAC9,ZBTB16,ZBTB20,PSEN2,INS,IRF7,PTCH1,RASIP1,BTG…
GO: Biological Process	GO:0031324		negative regulation of cellular metabolic process	1.601e-05	0.009614	2.0171	72	1723	ERF,ZBTB7A,FZR1,CAMK2N1,AEBP1,FNIP1,AKT1,AKT2,CRTAP,MAF1,OGT,ETV7,CITED1,SIM2,MBD3,WFIKKN1,PYCARD,RBAK,ATP2B4,MAGEA2B,MVK,SOX9,GHRL,HDGFL1,NAB2,GATA2,BAX,GCK,RCOR2,EHMT2,TNRC6A,NTF3,NTRK3,CBX6,SAMD11,TLR4,PARD3,CDKN1A,HIC1,TRIM29,KLF4,UBE2E1,SPDEF,ITM2B,APOBEC3D,DUSP19,NLRP6,CRY2,NCOR1,FOXP4,PPP5C,CTBP1,IL2,HDAC9,ZBTB16,ZBTB20,PSEN2,INS,IRF7,PTCH1,RASIP1,BTG2,NR1I3,KNG1,DNMT3B,DRD2,ZBTB33,HBEGF,L…
GO: Biological Process	GO:0051248		negative regulation of protein metabolic process	1.659e-05	0.009614	2.0171	35	637	FZR1,CAMK2N1,AKT1,CRTAP,FLNA,OGT,WFIKKN1,PYCARD,ATP2B4,MAGEA2B,MVK,GHRL,BAX,TNRC6A,NTF3,NTRK3,GRIN2A,PARD3,CDKN1A,KLF4,UBE2E1,ITM2B,DUSP19,PPP5C,CTBP1,IL2,PSEN2,INS,BTG2,KNG1,DNMT3B,HBEGF,LAG3,LRP5,ENG
GO: Biological Process	GO:0032269		negative regulation of cellular protein metabolic process	0.0004948	0.04191	1.37768	28	557	FZR1,CAMK2N1,AKT1,CRTAP,OGT,WFIKKN1,PYCARD,ATP2B4,MAGEA2B,MVK,BAX,TNRC6A,NTF3,NTRK3,PARD3,CDKN1A,UBE2E1,DUSP19,PPP5C,CTBP1,IL2,PSEN2,INS,BTG2,KNG1,DNMT3B,LRP5,ENG
GO: Biological Process	GO:0051130	Positive regulation of organelle organization	positive regulation of cellular component organization	8.889e-05	0.01958	1.70819	37	748	EPHB2,TMEM27,ACTN4,SIRPB1,NPM2,PTK2B,MFI2,AKT1,AKT2,OGT,ANK1,SYT3,GCM1,PYCARD,AVIL,SOX9,GHRL,GATA2,BAX,NTF3,NTRK3,TRIOBP,HAS3,CFL1,TUB,HOXA13,AIM2,PICK1,NCOR1,CTBP1,CRB2,LDLRAP1,INS,DNMT3B,DRD2,DSCAM,LRP5
GO: Biological Process	GO:0010638		positive regulation of organelle organization	0.0002377	0.03056	1.51485	20	323	TMEM27,NPM2,PTK2B,AKT1,AKT2,OGT,ANK1,SYT3,PYCARD,BAX,NTF3,NTRK3,CFL1,HOXA13,PICK1,NCOR1,CTBP1,INS,DNMT3B,LRP5
GO: Biological Process	GO:0019228	Regulation of action potential	neuronal action potential	0.0002565	0.03056	1.51485	12	141	SCN8A,AKT1,AKT2,NAB2,CNTN2,NTF3,SERINC5,PARD3,YPEL1,JAM3,PLLP,EGR2
GO: Biological Process	GO:0001508		action potential	0.0003696	0.03725	1.42887	15	213	SCN8A,AKT1,AKT2,NAB2,CACNA1G,CNTN2,NTF3,GRIN2A,SERINC5,PARD3,YPEL1,AKAP7,JAM3,PLLP,EGR2
GO: Biological Process	GO:0042391		regulation of membrane potential	0.0002051	0.02881	1.54046	23	395	KCNH8,PTK2B,SCN8A,AKT1,AKT2,CX3CL1,ALOX12,IFI6,GHRL,NAB2,BAX,CACNA1G,CNTN2,NTF3,GRIN2A,SERINC5,PARD3,YPEL1,CNGA4,AKAP7,JAM3,PLLP,EGR2
GO: Biological Process	GO:0042981	Regulation of apoptosis	regulation of apoptotic process	0.000532	0.04207	1.37603	55	1376	KCNH8,ACTN4,ADAM8,PTK2B,FNIP1,AKT1,AKT2,CX3CL1,ALOX12,FOXC1,CITED1,PYCARD,ASNS,IFI6,PCID2,CHL1,SOX9,GHRL,BAX,STAR,CARD6,NTF3,GRIN2A,TGM2,RASSF6,TLR4,SERPINB2,CDKN1A,DLG5,CFL1,KLF4,HOXA13,SPDEF,VAV2,SEPT4,PLEKHF1,ARHGEF4,IL2,CX3CR1,ZBTB16,PSEN2,INS,IRF7,ARHGEF11,BTG2,DHCR24,TNFSF15,KNG1,FGD3,RAG1,RAPSN,IFT57,NUAK2,EGR2,LRP5
GO: Biological Process	GO:0043067		regulation of programmed cell death	0.000699	0.04444	1.35223	55	1392	KCNH8,ACTN4,ADAM8,PTK2B,FNIP1,AKT1,AKT2,CX3CL1,ALOX12,FOXC1,CITED1,PYCARD,ASNS,IFI6,PCID2,CHL1,SOX9,GHRL,BAX,STAR,CARD6,NTF3,GRIN2A,TGM2,RASSF6,TLR4,SERPINB2,CDKN1A,DLG5,CFL1,KLF4,HOXA13,SPDEF,VAV2,SEPT4,PLEKHF1,ARHGEF4,IL2,CX3CR1,ZBTB16,PSEN2,INS,IRF7,ARHGEF11,BTG2,DHCR24,TNFSF15,KNG1,FGD3,RAG1,RAPSN,IFT57,NUAK2,EGR2,LRP5
GO: Biological Process	GO:0010941		regulation of cell death	0.0008188	0.04618	1.33555	57	1466	KCNH8,ACTN4,ADAM8,PTK2B,FNIP1,AKT1,AKT2,CX3CL1,ALOX12,FOXC1,CITED1,PYCARD,ASNS,IFI6,PCID2,CHL1,SOX9,GHRL,BAX,STAR,CARD6,NTF3,NTRK3,GRIN2A,TGM2,RASSF6,TLR4,SERPINB2,CDKN1A,DLG5,CFL1,KLF4,HOXA13,SPDEF,VAV2,SEPT4,PLEKHF1,PPP5C,ARHGEF4,IL2,CX3CR1,ZBTB16,PSEN2,INS,IRF7,ARHGEF11,BTG2,DHCR24,TNFSF15,KNG1,FGD3,RAG1,RAPSN,IFT57,NUAK2,EGR2,LRP5
GO: Cellular Component	GO:0042995	Others	cell projection	5.289e-08	2.586e-05	4.58737	79	1711	EPHB2,MAK,TMEM27,AQP11,ACTN4,DYSF,ADCY5,SLC12A5,PTK2B,TTC8,CAMK2N1,SCN8A,AKT1,AKT2,C1QTNF5,KLHL14,CX3CL1,MAF1,FLNA,ANK1,DGKZ,ALS2,BCAN,TXNRD2,AQP7,AVIL,ASS1,ATP2B4,CHL1,GHRL,MYLK,CPLX1,SLC46A1,STAR,SEPT3,SYNE2,VAMP2,CACNA1G,GNAO1,CNTN2,GRK4,PKD2L1,GRIN2A,RABL2A,PARD3,PDE4A,CFL1,PLEKHB1,CNP,PICK1,NRBP1,SEPT4,FBF1,MINK1,PTPN23,RIN1,PPP5C,ARHGEF4,CX3CR1,CXADR,SEPT12,KLHL17,CYBA,LDLRAP1,SNPH,PSEN2,PT…
GO: Biological Process	GO:0048468		cell development	2.527e-05	0.01164	1.93405	79	1970	EPHB2,MATN1,NPM2,KLF2,PTK2B,TTC8,MFAP2,MFI2,AP2A1,SCN8A,AKT1,AKT2,BFSP2,FOXC1,FLNA,ANK1,FHOD3,ALS2,CITED1,GBA2,WFIKKN1,AVIL,SLC4A5,CHL1,SOX9,GHRL,GATA2,BAX,STAR,TMTC3,EHMT2,CACNA1G,GNAO1,CNTN2,NOTCH4,FUT10,NTF3,NTRK3,TRIOBP,PARD3,CACNA2D2,CFL1,KLF4,HOXA13,SPDEF,VAV2,CNP,PICK1,FNDC3B,COL5A2,SEPT4,MINK1,POU2F2,PRKCSH,IL2,CXADR,CRB2,HDAC9,SETD1A,ZBTB16,INS,ITGA2B,ARHGEF11,KIAA0319,BTG2,ZPBP2,JAM3,RA…
GO: Biological Process	GO:0009888		tissue development	0.0001794	0.02598	1.58536	70	1794	ERF,MATN1,AQP11,ACVR1B,ADAM8,KLF2,PTK2B,TTC8,ZBTB7A,FZR1,MLLT3,FOXO4,AKT1,AKT2,BFSP2,ALOX12,FOXC1,ALPL,FLNA,GCM1,FHOD3,CITED1,MBD3,SLC4A5,SOX9,GHRL,MYLK,NAB2,BAX,TMTC3,NOTCH4,NTF3,NTRK3,TEC,TGM2,PARD3,DLG5,CFL1,KLF4,TUB,HOXA13,HOXC4,MYLPF,TOLLIP,SPDEF,PLAGL1,FNDC3B,IRX1,FOXP4,CELSR1,ANKRD17,CXADR,CRB2,HDAC9,ZBTB16,PSEN2,CYP11A1,FJX1,PTCH1,RASIP1,BTG2,ACTL8,DHCR24,DSCAM,IFT57,HBEGF,SMURF1,EGR2,LRP…
GO: Biological Process	GO:0051049		regulation of transport	0.0002216	0.02935	1.53239	61	1517	ABCA2,KCNH8,TMEM27,ACTN4,SIRPB1,ADAM8,PTK2B,SCN8A,PTCHD2,AKT1,AKT2,CX3CL1,FLNA,SYT3,PYCARD,ATP2B4,GHRL,MYLK,LRRC32,GATA2,BAX,UNC13D,GCK,VAMP2,CACNA1G,GNAO1,NTF3,PCLO,GRIN2A,CPLX3,TLR4,CDKN1A,CACNA2D2,PFKL,TUB,REPIN1,CLCN6,AIM2,CNGA4,PICK1,AKAP7,MINK1,CRY2,NCOR1,CELSR1,TMEM37,RASL10B,IL2,CYBA,LDLRAP1,TMEM30B,SNPH,INS,PTCH1,TNFSF15,KNG1,RAB5C,DRD2,MIDN,LRP5,JPH3
GO: Biological Process	GO:0032940		secretion by cell	0.0006788	0.04444	1.35223	39	891	TMEM27,ACTN4,ADAM8,C1QTNF5,CX3CL1,FLNA,ANK1,SYT3,PYCARD,BRPF3,GHRL,LRRC32,CPLX1,UNC13D,GCK,VAMP2,CACNA1G,PCLO,CPLX3,TLR4,CACNA2D2,CFL1,PFKL,AIM2,POU2F2,CRY2,TXLNA,CELSR1,RASL10B,IL2,SNPH,INS,ITGA2B,TNFSF15,KNG1,DRD2,MIDN,LRP5,ENG
K422
GO Category	ID	Functional category	Name	p-value	q-value FDR B&H	(-log10FDR)	Hit Count in Query List	Hit Count in Genome	Hit in Query List
GO: Cellular Component	GO:0043005	Components of the nervous system	neuron projection	6.364e-09	1.935e-06	5.71332	75	945	ABAT,ACP2,ACTN4,ACTN1,ADA,FZD1,PTK2B,MET,PIAS3,BASP1,SCN8A,MME,BAIAP2,KLHL14,KLC3,MAF1,ANK1,ANK3,SHH,TXNRD2,ARHGEF15,C16orf70,SLC8A1,IGF2BP1,SLC8A3,MTHFR,AVIL,CPEB4,ASS1,FZD2,MYO5B,SPOCK1,RGS11,TNFRSF21,KIRREL3,DST,SEPT3,VAMP2,CACNA1B,GRID2,GRM1,P2RX1,PARK2,CLDN5,CPEB1,CHRM3,PIK3R1,CNR1,PICK1,SLC4A8,HTR2B,PACSIN1,BAG3,RIN1,IGF1R,PPP5C,PRKACA,CTNND1,MAPK8,RIMS2,CYBA,CYBB,DAB2IP,ILK,CYP19A1,DAG1,RN…
GO: Cellular Component	GO:0097458		neuron part	7.22e-09	1.935e-06	5.71332	85	1130	ABAT,MAK,ACP2,ACTN4,ACTN1,ADA,FZD1,PTK2B,MET,PIAS3,BASP1,SCN8A,MME,BAIAP2,KLHL14,KLC3,MAF1,ANK1,ANK3,SHH,TXNRD2,ARHGEF15,C16orf70,SLC8A1,IGF2BP1,SLC8A3,MTHFR,ASCL1,AVIL,CPEB4,ASS1,FZD2,MYO5B,SPOCK1,RGS11,TNFRSF21,KIRREL3,DST,SEPT3,VAMP2,CACNA1B,GRID2,GRM1,P2RX1,PARK2,CLDN5,CPEB1,CHRM3,PIK3R1,CNGA4,CNR1,PICK1,SLC25A27,SLC4A8,HTR2B,PACSIN1,BAG3,RIN1,IGF1R,PPP5C,PRKACA,CTNND1,MAPK8,RIMS2,CYBA,CYBB,D…
GO: Biological Process	GO:0042063		gliogenesis	1.102e-08	9.202e-06	5.03612	29	218	ERBB3,PTK2B,AKT1,AKT2,MMP14,SHH,ASCL1,SOX4,SOX5,SOX9,SOX10,AZU1,TNFRSF21,TF,DUSP10,CDKN2C,CNP,PICK1,P2RY12,POU3F1,LGI4,ARHGEF10,HES5,ILK,CYP11A1,DAG1,CXCR4,DTX1,ZNF488
GO: Biological Process	GO:0010001		glial cell differentiation	2.147e-07	8.546e-05	4.06824	24	181	ERBB3,AKT1,AKT2,SHH,ASCL1,SOX4,SOX5,SOX9,SOX10,TNFRSF21,DUSP10,CDKN2C,CNP,PICK1,POU3F1,LGI4,ARHGEF10,HES5,ILK,CYP11A1,DAG1,CXCR4,DTX1,ZNF488
GO: Cellular Component	GO:0030425		dendrite	4.512e-06	0.0004031	3.39459	40	469	ACTN1,ADA,PTK2B,MET,PIAS3,SCN8A,MME,MAF1,ANK3,SHH,TXNRD2,ARHGEF15,C16orf70,SLC8A1,IGF2BP1,SLC8A3,CPEB4,MYO5B,RGS11,KIRREL3,CACNA1B,GRID2,GRM1,CPEB1,CHRM3,PICK1,RIN1,PPP5C,CTNND1,MAPK8,CYBA,CYBB,DAB2IP,ILK,CYP19A1,FBXO2,KCND1,DLG2,RAB27A,RGS12
GO: Biological Process	GO:0014037		Schwann cell differentiation	3.743e-06	0.0006134	3.21226	9	33	ERBB3,AKT1,AKT2,POU3F1,LGI4,ARHGEF10,ILK,CYP11A1,DAG1
GO: Cellular Component	GO:0036477		somatodendritic compartment	2.463e-05	0.001886	2.72446	51	705	ACTN1,ADA,PTK2B,MET,PIAS3,SCN8A,MME,KLHL14,MAF1,ANK3,SHH,TXNRD2,ARHGEF15,C16orf70,SLC8A1,IGF2BP1,SLC8A3,ASCL1,CPEB4,ASS1,MYO5B,RGS11,KIRREL3,CACNA1B,GRID2,GRM1,CPEB1,CHRM3,CNGA4,PICK1,SLC25A27,SLC4A8,RIN1,PPP5C,CTNND1,MAPK8,CYBA,CYBB,DAB2IP,ILK,CYP11A1,CYP19A1,FBXO2,EFHC1,KCND1,DLG2,RAB27A,RGS12,EEF1A2,EFNA2,TMEM100
GO: Biological Process	GO:0042552		myelination	2.854e-05	0.002695	2.56944	15	110	SCN8A,AKT1,AKT2,TNFRSF21,TF,CLDN5,EIF2AK3,POU3F1,LGI4,ARHGEF10,HES5,ILK,DAG1,CXCR4,REG1B
GO: Biological Process	GO:0007272		ensheathment of neurons	3.937e-05	0.003146	2.50224	15	113	SCN8A,AKT1,AKT2,TNFRSF21,TF,CLDN5,EIF2AK3,POU3F1,LGI4,ARHGEF10,HES5,ILK,DAG1,CXCR4,REG1B
GO: Biological Process	GO:0008366		axon ensheathment	3.937e-05	0.003146	2.50224	15	113	SCN8A,AKT1,AKT2,TNFRSF21,TF,CLDN5,EIF2AK3,POU3F1,LGI4,ARHGEF10,HES5,ILK,DAG1,CXCR4,REG1B
GO: Biological Process	GO:0031324	Negative regulation of metabolism	negative regulation of cellular metabolic process	4.838e-06	0.0007702	3.1134	105	1723	SPRED2,AICDA,JDP2,RREB1,FZD1,GFI1B,MET,FZR1,SATB1,AEBP1,BASP1,AKT1,AKT2,NR0B2,ZMYND15,MAF1,SEMA4D,SHH,APOA4,SBNO2,IGF2BP1,MAPK15,ASCL1,WFIKKN1,CNKSR3,SOCS1,DYNLL1,SMPD1,ATF3,DKK3,SOX4,SOX5,SOX9,SOX10,HDGFL1,BCL2L1,NR6A1,GDF2,INSM2,GNAI2,TBX2,NPAS1,SATB2,RAPGEF1,RUNX2,TERF2,SIRT4,FURIN,DUSP16,CBX7,PARK2,DUSP10,PRAME,CPEB1,CDKN2B,CDKN2C,PDE4D,PDGFB,BACH2,PECAM1,APOBEC3G,TNFSF4,DUSP26,PIK3R1,BACE2,D…
GO: Biological Process	GO:0010605		negative regulation of macromolecule metabolic process	2.164e-05	0.002232	2.65131	102	1721	SPRED2,AICDA,JDP2,RREB1,FZD1,GFI1B,MET,FZR1,SATB1,AP2A1,AEBP1,BASP1,AKT1,AKT2,NR0B2,ZMYND15,MAF1,SEMA4D,SHH,APOA4,SBNO2,IGF2BP1,MAPK15,ASCL1,WFIKKN1,CNKSR3,SOCS1,SMPD1,ATF3,DKK3,SOX4,SOX5,SOX9,SOX10,HDGFL1,GAS1,NR6A1,GDF2,INSM2,TBX2,NPAS1,SATB2,RUNX2,TERF2,SIRT4,FURIN,DUSP16,CBX7,PARK2,DUSP10,PRAME,CPEB1,CDKN2B,CDKN2C,PDE4D,PDGFB,BACH2,PECAM1,APOBEC3G,TNFSF4,DUSP26,PIK3R1,BACE2,DNAJB2,EIF2AK3,SH3…
GO: Biological Process	GO:0009892		negative regulation of metabolic process	2.786e-05	0.002695	2.56944	109	1880	SPRED2,AICDA,JDP2,RREB1,FZD1,GFI1B,MET,FZR1,SATB1,AP2A1,AEBP1,BASP1,AKT1,AKT2,NR0B2,ZMYND15,MAF1,SEMA4D,SHH,APOA4,SBNO2,IGF2BP1,MAPK15,ASCL1,WFIKKN1,CNKSR3,SOCS1,DYNLL1,SMPD1,ATF3,DKK3,SOX4,SOX5,SOX9,SOX10,HDGFL1,GAS1,BCL2L1,NR6A1,GDF2,INSM2,GNAI2,TBX2,NPAS1,SATB2,RAPGEF1,RUNX2,TERF2,SIRT4,FURIN,DUSP16,CBX7,PARK2,DUSP10,PRAME,CPEB1,CDKN2B,CDKN2C,PDE4D,PDGFB,BACH2,PECAM1,APOBEC3G,TNFSF4,DUSP26,PIK…
GO: Biological Process	GO:0051248		negative regulation of protein metabolic process	3.249e-05	0.002874	2.54151	47	637	SPRED2,GFI1B,MET,FZR1,AKT1,SEMA4D,SHH,APOA4,IGF2BP1,WFIKKN1,CNKSR3,SOCS1,SMPD1,SOX4,GAS1,FURIN,DUSP16,PARK2,DUSP10,CPEB1,CDKN2B,CDKN2C,PDE4D,PECAM1,DUSP26,PIK3R1,BACE2,DNAJB2,EIF2AK3,SH3BP5,DUSP19,IGF1R,PPP5C,CSTA,FMN2,DAB2IP,ILK,INHBB,PSMC1,GADD45A,PTPRC,MVP,DNMT3B,FAM129A,MLXIPL,SPRED1,SMAD6
GO: Biological Process	GO:0032269		negative regulation of cellular protein metabolic process	5.211e-05	0.003722	2.42922	42	557	SPRED2,GFI1B,MET,FZR1,AKT1,SEMA4D,SHH,IGF2BP1,WFIKKN1,CNKSR3,SOCS1,SMPD1,SOX4,FURIN,DUSP16,PARK2,DUSP10,CPEB1,CDKN2B,CDKN2C,PDE4D,PECAM1,DUSP26,PIK3R1,DNAJB2,EIF2AK3,SH3BP5,DUSP19,IGF1R,PPP5C,CSTA,DAB2IP,ILK,PSMC1,GADD45A,PTPRC,MVP,DNMT3B,FAM129A,MLXIPL,SPRED1,SMAD6
GO: Biological Process	GO:0051130	Positive regulation of organelle organization	positive regulation of cellular component organization	8.101e-07	0.0002052	3.68782	58	748	JDP2,ACTN4,GFI1B,PTK2B,MET,MFGE8,FES,SFTPA1,AKT1,AKT2,SEMA4D,ANK1,BMF,AVIL,DYNLL1,TNKS2,BBC3,SOX9,AZU1,CAMK2B,RAPGEF1,TERF2,CDC42EP1,CDH4,HCK,TPM1,WBP2,HIP1,PDGFB,CFL1,TUB,HOXA13,NRXN3,PIK3R1,HRG,CCR7,AIM2,CNR1,PICK1,PACSIN1,HYAL1,WNT11,CLIP3,PPP2R5B,IGF1R,ARHGEF10,IGJ,FMN2,MAPK8,PROX1,DAB2IP,ILK,PRDM9,FBXW8,PHIP,DNMT3B,LTK,SMAD1
GO: Biological Process	GO:0010638		positive regulation of organelle organization	5.344e-06	0.0008271	3.08244	31	323	JDP2,GFI1B,PTK2B,MET,FES,AKT1,AKT2,ANK1,BMF,DYNLL1,TNKS2,BBC3,CAMK2B,TERF2,HCK,TPM1,WBP2,PDGFB,CFL1,HOXA13,CCR7,PICK1,WNT11,IGF1R,ARHGEF10,FMN2,MAPK8,PROX1,PRDM9,PHIP,DNMT3B
GO: Biological Process	GO:0019228	Regulation of action potential	neuronal action potential	3.053e-06	0.0005155	3.28777	19	141	SCN5A,SCN8A,AKT1,AKT2,ANK3,TNFRSF21,KCNMB4,TF,P2RX1,CLDN5,EIF2AK3,POU3F1,LGI4,ARHGEF10,HES5,ILK,DAG1,CXCR4,REG1B
GO: Biological Process	GO:0042391		regulation of membrane potential	1.6e-07	7.413e-05	4.13001	39	395	FAM19A4,PTK2B,MET,PIAS3,SCN5A,SCN8A,AKT1,AKT2,CX3CL1,ANK3,IFI6,BCL2L1,TNFRSF21,KCNMB4,CACNA1B,CRTC1,GRID2,TF,P2RX1,CLDN5,NTSR2,CHRND,KCNH6,EIF2AK3,CNGA4,CNR1,SLC25A27,POU3F1,LGI4,PPP3CA,ARHGEF10,RIMS2,HES5,ILK,DAG1,KCNE1,CXCR4,PYCR1,REG1B
GO: Biological Process	GO:0001508		action potential	4.036e-05	0.003146	2.50224	22	213	SCN5A,SCN8A,AKT1,AKT2,ANK3,TNFRSF21,KCNMB4,CACNA1B,TF,P2RX1,CLDN5,EIF2AK3,CNR1,POU3F1,LGI4,ARHGEF10,HES5,ILK,DAG1,KCNE1,CXCR4,REG1B
GO: Biological Process	GO:0043067	Regulation of apoptosis	regulation of programmed cell death	1.343e-06	0.0002878	3.54091	91	1392	ERBB3,TP53INP1,ACTN4,ACTN1,ADA,PTK2B,MET,SCT,AKT1,AKT2,CX3CL1,ALX3,SEMA4D,BMF,MYO18A,SHH,ASCL1,UNC5C,CPEB4,DYNLL1,SMPD1,SYVN1,BBC3,IFI6,SOX4,SOX9,SOX10,AZU1,GAS1,BCL2L1,TSC22D1,CAMK2B,ARHGEF12,GRID2,RFFL,TGM2,P2RX1,RASSF6,PAFAH2,PARK2,PRAME,HCK,HIP1,TRIO,CFL1,TNFSF4,HOXA13,SERPINB9,PIK3R1,UCP2,HRG,CCR7,TNFAIP8,EIF2AK3,ADAMTSL4,ARHGEF6,CNR1,SLC25A27,HTR2B,COMP,PLEKHF1,WNT11,BAG3,IFIT2,CLIP3,IGF1R,…
GO: Biological Process	GO:0010941		regulation of cell death	2.025e-06	0.00037	3.4318	94	1466	ERBB3,TP53INP1,ACTN4,ACTN1,ADA,PTK2B,MET,SCT,AKT1,AKT2,CX3CL1,ALX3,SEMA4D,BMF,MYO18A,SHH,ASCL1,UNC5C,CPEB4,DYNLL1,SMPD1,SYVN1,BBC3,IFI6,SOX4,SOX9,SOX10,AZU1,GAS1,BCL2L1,TSC22D1,NTF4,CAMK2B,ARHGEF12,GRID2,RFFL,TGM2,P2RX1,RASSF6,ARHGEF1,PAFAH2,PARK2,PRAME,HCK,HIP1,TRIO,CFL1,TNFSF4,HOXA13,SERPINB9,PIK3R1,UCP2,HRG,CCR7,TNFAIP8,EIF2AK3,ADAMTSL4,ARHGEF6,CNR1,SLC25A27,HTR2B,COMP,PLEKHF1,WNT11,BAG3,IFIT2…
GO: Biological Process	GO:0042981		regulation of apoptotic process	2.752e-06	0.0004792	3.31948	89	1376	ERBB3,TP53INP1,ACTN4,ACTN1,ADA,PTK2B,SCT,AKT1,AKT2,CX3CL1,ALX3,SEMA4D,BMF,MYO18A,SHH,ASCL1,UNC5C,CPEB4,DYNLL1,SMPD1,SYVN1,BBC3,IFI6,SOX4,SOX9,SOX10,AZU1,GAS1,BCL2L1,TSC22D1,CAMK2B,ARHGEF12,GRID2,RFFL,TGM2,P2RX1,RASSF6,PAFAH2,PARK2,PRAME,HCK,HIP1,TRIO,CFL1,TNFSF4,HOXA13,SERPINB9,PIK3R1,UCP2,HRG,CCR7,TNFAIP8,EIF2AK3,ADAMTSL4,ARHGEF6,CNR1,SLC25A27,HTR2B,COMP,PLEKHF1,WNT11,BAG3,IFIT2,CLIP3,IGF1R,BARH…
GO: Cellular Component	GO:0042995	Others	cell projection	3.568e-07	4.78e-05	4.32057	109	1711	ABAT,MAK,ACP2,APC2,EVC,ACTN4,ACTN1,DYSF,ADA,FZD1,PTK2B,MET,PIAS3,BASP1,SCN8A,PIP5K1A,AKT1,AKT2,C1QTNF5,MME,BAIAP2,KLHL14,CX3CL1,KLC3,MAF1,ANK1,ANK3,SHH,DGKZ,TXNRD2,ARHGEF15,C16orf70,ARHGAP1,SLC8A1,IGF2BP1,SLC8A3,MTHFR,AVIL,CPEB4,ENAH,ASS1,FZD2,MYO5B,SPOCK1,RGS11,PLXND1,TNFRSF21,CEACAM1,KIRREL3,DST,SEPT3,SYNE2,VAMP2,CACNA1B,PKD2L1,GRID2,GRM1,GPR161,P2RX1,PARK2,CLDN5,HCK,CPEB1,TPM1,PDE4A,CFL1,CHRM3…
GO: Biological Process	GO:0048468		cell development	1.73e-07	7.413e-05	4.13001	123	1970	ESRRB,EXT1,GPR98,VSX1,FZD1,PTK2B,MET,AP2A1,BASP1,SRGAP1,SCN8A,FES,SCT,AKT1,AKT2,BAIAP2,ZMYND15,SEMA4D,ANK1,ANK3,PI16,SHH,FHOD3,CHD7,SLC8A1,CDK5RAP3,ASCL1,WFIKKN1,AVIL,UNC5C,ENAH,SIX5,FZD2,L3MBTL3,SOX4,SOX5,SOX9,SOX10,SPOCK1,GAS1,BCL2L1,PLXND1,TNFRSF21,XYLT1,KIRREL3,RND1,DST,POFUT2,NPY,CACNB2,SATB2,CAMK2B,ARHGEF12,RAPGEF1,GRID2,RUNX2,C6orf25,TF,OPCML,ARHGEF1,DUSP10,CDH4,TPM1,PDE4D,PDGFB,TRIO,CFL1,…
GO: Biological Process	GO:0009888		tissue development	1.004e-05	0.001332	2.8755	107	1794	ERBB3,EVC,EXT1,VSX1,ADA,FZD1,PTK2B,MET,FZR1,EFEMP1,SATB1,BASP1,KIAA1109,PIP5K1A,FOXO4,AKT1,AKT2,ALDH3A2,MMP14,SECTM1,PI16,SHH,FHOD3,CHD7,LMO4,ARHGEF15,SBNO2,SLC8A1,ASCL1,ENAH,ATF3,FZD2,GAA,SOX4,SOX5,SOX9,SOX10,FOXR1,SPRR1B,GAS1,PLXND1,GDF2,BMP1,BMP3,NINJ1,POFUT2,TBX2,SATB2,NTF4,RAPGEF1,RUNX2,GPR161,TGM2,HCK,TPM1,CDKN2B,PDE4D,GCNT3,PDGFB,CFL1,PECAM1,TUB,CHRND,HOXA13,HOXC4,PIK3R1,KLK5,EIF2AK3,PLXNA…
GO: Biological Process	GO:0032940		secretion by cell	1.144e-05	0.001448	2.83923	62	891	ABAT,ACTN4,ACTN1,FAM3D,F8,FES,C1QTNF5,FIGF,CX3CL1,NR0B2,ANK1,MYO18A,CHD7,IL26,SOX4,NAPA,UNC13D,GCGR,TNFRSF21,CRLF2,VAMP2,KCNMB4,C5,BAIAP3,CACNA1B,TF,SIRT4,P2RX1,FURIN,PARK2,HCK,PCSK5,PDGFB,CFL1,PECAM1,CHRM3,TNFSF4,NRXN3,UCP2,HRG,CCR7,AIM2,EIF2AK3,CNR1,HTR2B,P2RY12,CRY2,PPP3CA,PRKACA,RASL10B,RIMS2,INHBB,SCRN1,GAB2,ARFGAP3,TNFSF15,RAB27A,RBP4,LCP2,OPTN,STEAP3,LTBP2
GO: Biological Process	GO:0051049		regulation of transport	2.428e-05	0.002459	2.60924	92	1517	ERBB3,ABCA2,APC2,ACTN4,TLR7,ADA,FAM3D,FZD1,PTK2B,MET,MFGE8,SCN5A,SCN8A,FES,SFTPA1,AKT1,AKT2,CX3CL1,NR0B2,ANK3,BMF,MYO18A,SHH,APOA4,CHD7,SLC8A1,CNKSR3,DYNLL1,BBC3,IL26,SOX4,AZU1,GAS1,NAPA,UNC13D,TNFRSF21,VAMP2,KCNMB4,GNAI2,C5,POFUT2,CACNA1B,CACNB2,CAMK2B,SIRT4,GSTM2,P2RX1,PARK2,HCK,HIP1,PDE4D,PDGFB,TUB,CHRM3,TNFSF4,KCNH6,PIK3R1,UCP2,CCR7,AIM2,CNGA4,CNR1,PICK1,SLC25A27,HTR2B,WIPF1,P2RY12,PACSIN1,CR…

## Sheet: GCB_lines_siFOXP1-down
Shared GO terms of siFOXP1 downregulated genes in GCB-DLBCL cells
(i.e. GO terms shared by both DB and K422 in each cell line's 1.41-fold downregulated genes upon FOXP1 knockdown)
DB
GO Category	ID	Functional category	Name	p-value	q-value FDR B&H	(-log10FDR)	Hit Count in Query List	Hit Count in Genome	Hit in Query List
GO: Cellular Component	GO:0005887	Components of plasma membrane	integral component of plasma membrane	4.583e-23	1.611e-20	19.7929	190	1364	MAS1,MC2R,ACVR2A,ADCYAP1R1,MET,ADRA2A,MIP,C1QTNF1,PCDH10,CD200,MPL,MPP3,AMHR2,TMPRSS11E,FASLG,LGR5,AQP5,MTNR1A,ATP1B1,FXYD2,MUC4,DCBLD2,ATP6V1A,ADAM23,BMPR2,BPI,C6,NPY5R,NTRK1,TM4SF5,GPRC5A,OPRK1,OR3A2,OXTR,P2RX7,P2RY2,SIGLEC6,CD44,CD69,PAM,DCLK1,CDH17,CEACAM5,PDGFRA,ENPP2,CHRNA2,NRXN3,CLCA1,NRXN1,CMKLR1,FXYD1,FXYD3,CNGB1,CNGA1,CNGA3,DLL4,CD207,CR1,SLC32A1,CNGB3,PRKD1,RDH8,PSEN2,PTGER2,CNIH3,TMPR…
GO: Cellular Component	GO:0031226		intrinsic component of plasma membrane	5.231e-23	1.611e-20	19.7929	195	1418	MAS1,MC2R,ACVR2A,ADCYAP1R1,MET,ADRA2A,MIP,C1QTNF1,PCDH10,CD200,MPL,MPP3,AMHR2,TMPRSS11E,FASLG,LGR5,AQP5,MTNR1A,ATP1B1,FXYD2,MUC4,DCBLD2,ATP6V1A,ADAM23,BMPR2,BPI,C6,CA4,NPY5R,NTRK1,TM4SF5,GPRC5A,OPRK1,OR3A2,OXTR,P2RX7,P2RY2,SIGLEC6,CD44,CD69,PAM,DCLK1,CDH17,CEACAM5,PDGFRA,ENPP2,CHRNA2,NRXN3,CLCA1,NRXN1,SLC24A2,CMKLR1,FXYD1,FXYD3,CNGB1,CNGA1,CNGA3,DLL4,CD207,CR1,SLC32A1,CNGB3,PRKD1,RDH8,PSEN2,PTGER…
GO: Biological Process	GO:0006811	Ion transmembrane transport	ion transport	4.615e-11	3.063e-07	6.51385	166	1479	MAOB,SLC24A3,ADCYAP1,ADCYAP1R1,ADRA2A,CLIC5,MIP,AGXT,ALB,ANK1,CYP4F2,APOA4,CACHD1,ARG1,STC2,ATP1B1,FXYD2,ATP6V1A,MYLK,BDNF,CA2,CA4,CA12,CACNB4,CACNG1,NPY5R,CAMK2A,CLIC3,CAV3,SLCO4C1,P2RX7,P2RY2,CDKN1B,PDE4B,PDE4D,CFTR,BEST3,CHRNA2,SERPINE2,CLCA1,NRXN1,SLC24A2,AHNAK,FXYD1,FXYD3,CNGB1,CNGA1,CNGA3,SLC36A4,SLC32A1,CRYM,CNGB3,PRKG1,FCRL5,TRPM4,PSEN2,DAPK1,AKR1C1,PTGS2,DDIT3,HEPH,CNIH3,ATP2C2,ATP13A3,A…
GO: Biological Process	GO:0034762		regulation of transmembrane transport	5.534e-07	0.000108	3.96658	50	351	ADRA2A,CLIC5,CA2,CACNB4,CACNG1,CLIC3,CAV3,PDE4B,PDE4D,CFTR,NRXN1,AHNAK,CNGA1,CNGA3,CNGB3,PRKG1,TRPM4,DAPK1,CNIH3,KCNK16,REST,CACNG6,CACNG3,CACNG2,SCN1A,SCN1B,SCN2A,SCN3A,SCN5A,SCN8A,SCN10A,CCL3,NOX1,CTTNBP2NL,GJA5,TPCN2,GRIN1,GRM7,GSG1L,SCN11A,HTR3A,KCNA4,KCNC2,KCND2,KCNJ2,KCNJ5,KCNJ9,KCNJ16,KCNS3,JPH2
GO: Biological Process	GO:0034765		regulation of ion transmembrane transport	1.016e-06	0.0001701	3.7693	48	338	ADRA2A,CLIC5,CACNB4,CACNG1,CLIC3,CAV3,PDE4B,PDE4D,CFTR,NRXN1,AHNAK,CNGA1,CNGA3,CNGB3,PRKG1,TRPM4,DAPK1,CNIH3,KCNK16,REST,CACNG6,CACNG3,CACNG2,SCN1A,SCN1B,SCN2A,SCN3A,SCN5A,SCN8A,SCN10A,CCL3,NOX1,GJA5,TPCN2,GRIN1,GRM7,GSG1L,SCN11A,HTR3A,KCNA4,KCNC2,KCND2,KCNJ2,KCNJ5,KCNJ9,KCNJ16,KCNS3,JPH2
GO: Biological Process	GO:0007268	Components of the nervous system	synaptic transmission	1.883e-09	1.965e-06	5.70664	99	788	MAOB,ADCYAP1,MET,IGSF9,BDNF,CA2,CACNB4,NPTX1,NPTX2,NPY5R,CAMK2A,NTRK1,CBLN1,OPRK1,OXTR,P2RX7,DLGAP2,PDYN,CHRNA2,SERPINE2,NRXN3,NRXN1,SLC24A2,PLCL1,PLP1,SEPT5,SLC32A1,CARTPT,SLITRK5,PRKCZ,CTNND2,PSEN2,PTGS2,CNIH3,RIC3,NAALAD2,KCNK16,EGR3,UNC13C,EPHA5,ETV5,CACNG3,CACNG2,SCN1B,FGF14,CCL13,ITSN1,SLC6A3,SLC6A12,SLC6A13,SLC22A3,SLIT1,FSHR,SORCS3,PDE7B,GABRA4,GABRA6,GABRG3,GABRR1,GAD1,GAD2,KIF1B,CPLX2,S…
GO: Cellular Component	GO:0045202		synapse	1.228e-06	7.566e-05	4.12113	76	646	SYT9,ADCYAP1,MET,ADRA2A,ADRBK1,IGSF9,ANK1,LRRC4C,PHACTR1,KCTD12,BDNF,CACNB4,NT5E,CAMK2A,CAV3,CBLN1,P2RX7,CDH15,DLGAP2,CHRNA2,SERPINE2,NRXN1,CNGB1,CNGA1,COL4A5,SEPT5,SLC32A1,PRKCQ,CTNND2,PSEN2,CNIH3,PTPRN2,UNC13C,RASGRP2,EPHA4,ERBB3,CCL13,ITSN1,PPP1R9A,AAK1,SLC2A3,CPEB4,ENAH,SORCS3,GABRA4,GABRA6,GABRG3,GABRR1,GAD1,GAD2,NMNAT2,ERC1,CPLX2,CDH23,SEPT3,DMXL2,GRIA4,GRID2,GRIK2,GRIN1,GRM3,GRM7,TH,RIMBP2…
GO: Cellular Component	GO:0030424		axon	3.228e-06	0.0001808	3.7428	53	409	ADCYAP1,ADRBK1,IGSF9,ALCAM,ANK1,MYOC,BDNF,NEK3,CA2,NTRK1,PGR,NRXN1,CNGB1,CNGA1,SEPT5,SLC32A1,PRKCZ,PSEN2,CYP17A1,PTPRN2,PTPRO,EPHA4,EPHA5,SEMA3A,SCN1A,SCN1B,SCN2A,SCN3A,SCN8A,SCN10A,CCL13,AAK1,SLC6A3,GAD1,GAD2,GLUL,TAC1,KIF13B,STMN2,GRIA4,GRIK2,GRIN1,GRM3,GRM7,TH,CLDN5,TNFRSF1A,NRG1,SCN11A,HTR3A,SYDE1,ITGA2,CADM2
GO: Biological Process	GO:0022008		neurogenesis	1.445e-06	0.0002041	3.69016	144	1441	ADCYAP1,TBC1D24,MET,CLIC5,IGSF9,ALCAM,ISLR2,ANK1,SEMA7A,GCM1,LRRC4C,UNC5C,MYO10,MYOC,NAP1L2,BDNF,SOCS2,BMP4,BMPR2,NKX6-1,CACNB4,NPTX1,NTRK1,SPAG9,CBLN1,OTX2,P2RY2,CD44,TREM2,PBX1,DCLK1,CEBPB,SERPINE2,NRXN3,DMRT3,NRXN1,PITX2,VAX2,NTN1,PLP1,CNGA3,CHAC1,COL3A1,COL4A1,COL4A5,DDIT4,DLL4,CHD5,SLITRK5,PRKCH,PRKCI,PRKD1,PRKCQ,PRKCZ,PRKG1,BTG4,TCF7L1,DCT,PTPRD,LPPR4,PTPRO,PTPRZ1,FERD3L,USH1G,OLIG1,SH3TC2,…
GO: Biological Process	GO:0048699		generation of neurons	1.881e-06	0.0002312	3.63601	137	1362	ADCYAP1,TBC1D24,MET,CLIC5,IGSF9,ALCAM,ISLR2,ANK1,SEMA7A,LRRC4C,UNC5C,MYO10,MYOC,NAP1L2,BDNF,SOCS2,BMP4,BMPR2,NKX6-1,CACNB4,NPTX1,NTRK1,SPAG9,CBLN1,OTX2,P2RY2,CD44,TREM2,PBX1,DCLK1,CEBPB,SERPINE2,NRXN3,DMRT3,NRXN1,PITX2,VAX2,NTN1,PLP1,CNGA3,COL3A1,COL4A1,COL4A5,DDIT4,DLL4,CHD5,SLITRK5,PRKCH,PRKCI,PRKD1,PRKCQ,PRKCZ,PRKG1,BTG4,TCF7L1,DCT,PTPRD,LPPR4,PTPRO,PTPRZ1,FERD3L,USH1G,OLIG1,DYNC2H1,REST,LHX6,…
GO: Biological Process	GO:0030182		neuron differentiation	2.261e-06	0.0002548	3.5938	128	1257	ADCYAP1,TBC1D24,MET,CLIC5,IGSF9,ALCAM,ISLR2,ANK1,SEMA7A,LRRC4C,UNC5C,MYO10,MYOC,NAP1L2,BDNF,SOCS2,BMP4,BMPR2,NKX6-1,CACNB4,NPTX1,NTRK1,SPAG9,CBLN1,OTX2,P2RY2,CD44,TREM2,PBX1,DCLK1,CEBPB,SERPINE2,NRXN3,DMRT3,NRXN1,PITX2,VAX2,NTN1,PLP1,CNGA3,COL3A1,COL4A1,COL4A5,DDIT4,DLL4,CHD5,SLITRK5,PRKCI,PRKD1,PRKCQ,PRKCZ,PRKG1,BTG4,PTPRD,LPPR4,PTPRO,PTPRZ1,USH1G,OLIG1,DYNC2H1,REST,LHX6,RPE65,EPHA4,EPHA5,ETV1,E…
GO: Biological Process	GO:0006928	Cell movement	movement of cell or subcellular component	2.086e-08	1.378e-05	4.86075	174	1703	MCC,MET,ADRA2A,ALCAM,MMP12,KIF6,CDC42BPA,ANGPT1,ANK1,SEMA7A,MYO1B,UNC5C,ROPN1B,ATP1B1,MUC2,LRRC15,PHACTR1,MYL2,MYLK,TNFSF14,MYO10,MYOC,BDNF,BMP4,BMPR2,VNN1,BMPER,NKX6-1,CACNB4,NTRK1,SPAG9,CAV3,OTX2,P2RY2,CD44,TREM2,DCLK1,CDKN1B,PDE4B,PDE4D,PDGFRA,ENPP2,PF4V1,PGR,SERPINB5,SERPINE2,NRXN3,NRXN1,PITX2,BAMBI,NTN1,CMKLR1,PLD1,CHST3,COL3A1,COL4A1,COL4A5,DDIT4,DLL4,PPBP,PRKCI,PRKD1,PRKCQ,PRKCZ,PRKG1,NEXN…
GO: Biological Process	GO:0006935		chemotaxis	4.132e-08	1.676e-05	4.77573	83	661	MET,ALCAM,ANGPT1,ANK1,SEMA7A,UNC5C,TNFSF14,MYO10,BDNF,BMP4,BMPR2,CACNB4,NTRK1,OTX2,TREM2,PDE4B,PDE4D,PDGFRA,ENPP2,PF4V1,NRXN3,NRXN1,NTN1,CMKLR1,PLD1,COL3A1,COL4A1,COL4A5,PPBP,PRKD1,PRKCQ,DOCK4,TRPM4,PTPRO,RARRES2,EDN2,EDNRA,EGR3,EPHA4,EPHA5,ETV1,ETV4,F3,SEMA3A,SCN1B,SCN8A,CCL1,CCL3,VAV3,FGFR1,CCL13,CCL15,FOXE1,SEMA3C,FLT1,FN1,CXCR6,SLIT1,ENAH,SNAI2,TBR1,CYSLTR1,IL17B,GAS1,CNTN6,GLI2,XCL2,CXCL1,HO…
GO: Biological Process	GO:0042330		taxis	4.42e-08	1.676e-05	4.77573	83	662	MET,ALCAM,ANGPT1,ANK1,SEMA7A,UNC5C,TNFSF14,MYO10,BDNF,BMP4,BMPR2,CACNB4,NTRK1,OTX2,TREM2,PDE4B,PDE4D,PDGFRA,ENPP2,PF4V1,NRXN3,NRXN1,NTN1,CMKLR1,PLD1,COL3A1,COL4A1,COL4A5,PPBP,PRKD1,PRKCQ,DOCK4,TRPM4,PTPRO,RARRES2,EDN2,EDNRA,EGR3,EPHA4,EPHA5,ETV1,ETV4,F3,SEMA3A,SCN1B,SCN8A,CCL1,CCL3,VAV3,FGFR1,CCL13,CCL15,FOXE1,SEMA3C,FLT1,FN1,CXCR6,SLIT1,ENAH,SNAI2,TBR1,CYSLTR1,IL17B,GAS1,CNTN6,GLI2,XCL2,CXCL1,HO…
GO: Biological Process	GO:0040011		locomotion	6.127e-08	1.848e-05	4.7333	157	1522	MCC,MET,ADRA2A,ALCAM,MMP12,CDC42BPA,ANGPT1,ANK1,SEMA7A,UNC5C,ROPN1B,ATP1B1,MUC2,LRRC15,PHACTR1,MYLK,TNFSF14,MYO10,MYOC,BDNF,BMP4,BMPR2,BMPER,NKX6-1,CACNB4,NTRK1,SPAG9,OTX2,P2RY2,CD44,TREM2,DCLK1,PDE4B,PDE4D,PDGFRA,ENPP2,PF4V1,PGR,SERPINE2,NRXN3,NRXN1,PITX2,BAMBI,NTN1,CMKLR1,PLD1,COL3A1,COL4A1,COL4A5,DDIT4,DLL4,PPBP,PRKCI,PRKD1,PRKCQ,PRKCZ,PRKG1,NEXN,DOCK4,TRPM4,PSEN2,PTGS2,PTPRO,DNAH5,DNAH8,RARRE…
GO: Biological Process	GO:0016477		cell migration	6.523e-07	0.0001203	3.91973	115	1073	MCC,MET,ADRA2A,MMP12,CDC42BPA,ANGPT1,UNC5C,ATP1B1,MUC2,LRRC15,MYLK,TNFSF14,MYOC,BMP4,BMPR2,BMPER,NKX6-1,SPAG9,P2RY2,CD44,DCLK1,PDE4B,PDE4D,PDGFRA,ENPP2,PF4V1,PGR,SERPINE2,PITX2,BAMBI,NTN1,CMKLR1,PLD1,COL3A1,DDIT4,DLL4,PPBP,PRKCI,PRKD1,PRKCZ,PRKG1,NEXN,DOCK4,TRPM4,PTGS2,PTPRO,RARRES2,LHX6,EDN2,EDNRA,EGR3,MMRN2,ENPEP,EPHA4,F3,SIRPG,SEMA3A,FAP,DLC1,SCNN1B,SCNN1G,FGF1,CCL1,CCL3,VAV3,FGFR1,CCL13,CCL15…
GO: Biological Process	GO:0051674		localization of cell	1.217e-06	0.0001878	3.7263	122	1170	MCC,MET,ADRA2A,MMP12,CDC42BPA,ANGPT1,UNC5C,ROPN1B,ATP1B1,MUC2,LRRC15,PHACTR1,MYLK,TNFSF14,MYO10,MYOC,BMP4,BMPR2,BMPER,NKX6-1,SPAG9,P2RY2,CD44,DCLK1,PDE4B,PDE4D,PDGFRA,ENPP2,PF4V1,PGR,SERPINE2,PITX2,BAMBI,NTN1,CMKLR1,PLD1,COL3A1,DDIT4,DLL4,PPBP,PRKCI,PRKD1,PRKCZ,PRKG1,NEXN,DOCK4,TRPM4,PTGS2,PTPRO,DNAH5,DNAH8,RARRES2,LHX6,RFX3,EDN2,EDNRA,EGR3,MMRN2,ENPEP,EPHA4,F3,SIRPG,SEMA3A,FAP,DLC1,SCNN1B,SCNN1G…
GO: Biological Process	GO:0048870		cell motility	1.217e-06	0.0001878	3.7263	122	1170	MCC,MET,ADRA2A,MMP12,CDC42BPA,ANGPT1,UNC5C,ROPN1B,ATP1B1,MUC2,LRRC15,PHACTR1,MYLK,TNFSF14,MYO10,MYOC,BMP4,BMPR2,BMPER,NKX6-1,SPAG9,P2RY2,CD44,DCLK1,PDE4B,PDE4D,PDGFRA,ENPP2,PF4V1,PGR,SERPINE2,PITX2,BAMBI,NTN1,CMKLR1,PLD1,COL3A1,DDIT4,DLL4,PPBP,PRKCI,PRKD1,PRKCZ,PRKG1,NEXN,DOCK4,TRPM4,PTGS2,PTPRO,DNAH5,DNAH8,RARRES2,LHX6,RFX3,EDN2,EDNRA,EGR3,MMRN2,ENPEP,EPHA4,F3,SIRPG,SEMA3A,FAP,DLC1,SCNN1B,SCNN1G…
GO: Biological Process	GO:0008283	Cell proliferation	cell proliferation	5.518e-08	1.744e-05	4.75845	187	1887	MAS1,MATK,MCC,ACVR2A,ADCYAP1,MEN1,MET,ADRA2A,MITF,MMP7,MMP12,MPL,KLF11,ANGPT1,FASLG,ARG1,MSX1,ATF3,FXYD2,MUC2,TNFSF14,IL20RB,FGF18,BDNF,FGF17,C3orf58,WISP3,BNC1,BMP4,BMPR2,APLN,BTC,KLF5,EIF2S2,BMPER,NKX6-1,NPY5R,NTRK1,CAV3,OGN,CCND2,P2RX7,REG3A,PBX1,CDKN1B,CDKN2B,CCPG1,CEBPB,PDGFRA,PGR,SERPINB5,SERPINE2,LIPG,PITX2,BAMBI,NTN1,PMAIP1,CNTFR,DDIT4,DLL4,TP53I11,WWTR1,DEC1,CHD5,PRKCH,PRKCI,CTH,PRKD1,PR…
GO: Biological Process	GO:0042127		regulation of cell proliferation	5.047e-07	0.0001072	3.96981	146	1439	MAS1,MATK,MCC,ADCYAP1,MEN1,ADRA2A,MITF,MMP7,MMP12,KLF11,ANGPT1,FASLG,ARG1,MSX1,ATF3,FXYD2,MUC2,IL20RB,FGF18,BDNF,FGF17,WISP3,BNC1,BMP4,BMPR2,APLN,BTC,KLF5,NPY5R,NTRK1,CAV3,OGN,CCND2,REG3A,PBX1,CDKN1B,CDKN2B,CCPG1,PDGFRA,PGR,SERPINB5,SERPINE2,PITX2,BAMBI,NTN1,PMAIP1,CNTFR,DLL4,TP53I11,WWTR1,DEC1,CHD5,PRKCH,PRKCI,CTH,PRKD1,PRKCQ,PRKCZ,BTG4,TRPM4,TES,PTGER2,DCT,PTGS2,PTPRZ1,REG1A,REST,TSPAN32,EDN2,E…
GO: Cellular Component	GO:0005615	Others	extracellular space	4.651e-12	9.551e-10	9.01995	151	1284	ADCYAP1,MET,HIST1H2BC,AFM,C1QTNF1,ALB,MMP7,MPO,ANGPT1,APOF,APOA4,LRRC4C,KLK3,FASLG,MSMB,ARG1,STC2,MUC4,TNFSF14,MYOC,FGF18,BDNF,FGF17,C3orf58,WISP3,WISP1,BMP4,BMPR2,APLN,VNN1,BTC,C6,BMPER,CA2,OGN,CBR3,PCSK6,PAM,REG3A,SERPINA5,PCSK2,ENPP2,PF4V1,PGC,SERPINB5,SERPINE2,CLCA1,SERPINB13,LIPG,PIP,CNTFR,COL3A1,COL12A1,COL15A1,CHRDL2,ABI3BP,ADAMTS4,PLA2G3,SOSTDC1,PPBP,CARTPT,PRSS1,BIVM,PZP,EDN2,IL36RN,EBI3…
GO: Biological Process	GO:0007267		cell-cell signaling	2.737e-10	6.055e-07	6.21789	146	1281	MAOB,SYT9,ACVR2A,ADCYAP1,MET,ADRA2A,IGSF9,C1QTNF1,FASLG,STC2,FGF18,BDNF,FGF17,WISP3,WISP1,BMP4,APLN,NKX6-1,CA2,CACNB4,NPTX1,NPTX2,NPY5R,CAMK2A,NTRK1,CBLN1,OPRK1,OXTR,P2RX7,SIGLEC6,DLGAP2,PDE1C,PDYN,CHRNA2,PGR,SERPINE2,NRXN3,NRXN1,SLC24A2,GRAP2,PLCL1,PLP1,SEPT5,SLC32A1,CARTPT,PRKACG,SLITRK5,PRKCZ,CTNND2,PSEN2,PTGS2,CNIH3,RIC3,NAALAD2,KCNK16,REST,TSPAN32,RFX3,EDN2,EGR3,UNC13C,ENPEP,EPHA5,LGR4,ETV5,…
GO: Biological Process	GO:0009888		tissue development	4.271e-08	1.676e-05	4.77573	180	1794	FOXQ1,RHOJ,MATK,MBNL1,ACVR2A,MET,CLIC5,MITF,MMP12,ANGPT1,GCM1,KLK3,MSX1,STC2,MKX,ATF3,MUC2,KRT36,ZDHHC21,MYL2,MYLK,FGF18,BDNF,C3orf58,BNC1,BMP4,BMPR2,KLF5,BMPER,NKX6-1,CA2,CACNB4,NTRK1,SOCS3,CAV3,LCE2C,OTX2,P2RX7,ERRFI1,CD44,REG3A,PBX1,CDKN2B,PDE4D,CEBPB,PDGFRA,TGM5,PGR,SERPINB5,SERPINE2,PITX2,BAMBI,VAX2,NTN1,MLPH,CNGA3,COL3A1,COL4A1,CHRDL2,DLL4,SOSTDC1,WWTR1,MICAL2,CST6,PRKCH,PRKG1,NEXN,TCF7L1,C…
GO: Biological Process	GO:0071310		cellular response to organic substance	3.748e-08	1.676e-05	4.77573	184	1840	MAS1,ACVR2A,ADCYAP1,ADCYAP1R1,MEN1,ADRA2A,ADRBK1,CIITA,MPL,AMHR2,KLF11,ANGPT1,LIN28B,ARG1,MSX1,STC2,OASL,ATF3,ATP6V1A,FGF18,FGF17,SOCS2,BMP4,GBP5,NFE2L2,BTC,KLF9,KLF5,NKX6-1,NPTX1,CAMK2A,NTRK1,SOCS3,CAV3,OTX2,PCSK6,CD44,TREM2,CDKN1B,CDKN2B,PDE1C,PDE4B,PDE4D,CEBPB,CEBPE,PDGFRA,PDK4,CFTR,PGR,ZFYVE9,SHC2,NRXN1,SNX6,BAMBI,CMKLR1,CNTFR,COL3A1,COL4A1,DDIT4,DLL4,UGT1A8,UGT1A6,WWTR1,IL21R,PRKACG,PRKCI,CT…
GO: Biological Process	GO:0009611		response to wounding	5.124e-08	1.744e-05	4.75845	135	1255	MAS1,ADCYAP1,ADRA2A,CIITA,C1QTNF1,ALB,MMP12,MPL,ANGPT1,SEMA7A,AOX1,DGKE,CYP4F2,CHST1,KLK3,ARG1,SCG3,ATP1B1,DCBLD2,MYLK,IL20RB,BDNF,BNC1,IER3,VNN1,NFE2L2,C6,NPY5R,NT5E,NTRK1,TMPRSS6,CAV3,P2RX7,CD44,REG3A,CEBPB,PDGFRA,SERPINE2,PLP1,COL3A1,PPBP,CR1,PRKACG,PRKCH,PRKD1,PRKCQ,PRKCZ,PRKG1,CYP1A1,KIF26A,PTGS2,CABLES1,PLA2G2D,PDE11A,RARRES2,UACA,TSPAN32,EDNRA,SERPINA10,RASGRP2,EPHA4,ERBB3,F3,F9,F11,SIRPG,…
GO: Biological Process	GO:0060429		epithelium development	7.374e-08	2.128e-05	4.67203	122	1110	FOXQ1,MET,CLIC5,MITF,MMP12,ANGPT1,GCM1,MSX1,MUC2,KRT36,ZDHHC21,BDNF,BNC1,BMP4,BMPR2,KLF5,BMPER,NKX6-1,CA2,NTRK1,SOCS3,CAV3,LCE2C,OTX2,ERRFI1,CD44,REG3A,PBX1,CDKN2B,PDE4D,CEBPB,TGM5,PGR,SERPINB5,SERPINE2,PITX2,NTN1,MLPH,COL4A1,DLL4,SOSTDC1,WWTR1,MICAL2,CST6,PRKCH,CYP1A1,PSEN2,DCT,AKR1C1,PTGS2,PTPRO,FERD3L,EHF,KIF26B,RFX3,EDNRA,ELF5,MARVELD2,EMP1,ETV4,LGR4,ETV5,SEMA3A,DLC1,YAP1,SCNN1B,SCNN1G,FGF1,A…
GO: Biological Process	GO:0048878		chemical homeostasis	1.816e-07	4.822e-05	4.31677	105	931	SLC24A3,ADCYAP1,ADCYAP1R1,MET,ADRA2A,C1QTNF1,ALAS2,SESN3,CYP4F2,APOA4,FASLG,STC2,ATP6V1A,MYOC,CA2,CA4,CA12,CACNB4,NPTX1,TMPRSS6,CAV3,OTC,OXTR,P2RX7,P2RY2,PDE4D,PDGFRA,PDK4,CFTR,NRXN1,SLC24A2,LIPG,FXYD1,CNGB1,CNGA1,CARTPT,PRKG1,FCRL5,PSEN2,CYP7A1,CYP11B1,AKR1C1,DDIT3,HEPH,PYGL,SESN2,RIC3,EDN2,EDNRA,RHD,SLC4A11,PLCE1,EPHA5,ACSM3,SCN1B,SCN5A,SCN10A,SCNN1B,SCNN1G,CCL1,CCL3,CCL13,CCL15,FOXO1,ATP13A4,S…
GO: Cellular Component	GO:0009986		cell surface	1.067e-06	7.3e-05	4.13668	81	700	MAS1,ACVR2A,ADCYAP1R1,MEN1,CIITA,ALCAM,ISLR2,SEMA7A,APOA4,FASLG,DCBLD2,SLC46A2,MYLK,BMPR2,CA4,NT5E,NTRK1,CAV3,P2RX7,PCSK6,CD44,CD69,PAM,SERPINA5,CEACAM5,PDGFRA,CFTR,SERPINE2,NRXN1,TJP2,SEPT5,CR1,PSEN2,LPPR4,TSPAN32,ENPEP,EPHA4,EPHA5,F3,FCER1A,SCN5A,SCNN1B,FGA,SCNN1G,SLITRK6,SDC4,PKD1L3,SLAMF1,SLC2A4,SLC11A1,FSHR,FUT4,BMP10,CKAP4,PDGFC,TDGF1,GRIN1,GRM7,TGFBR2,HHIP,TNFRSF1A,TNS1,TSPAN15,HLA-DQB1,HL…
GO: Biological Process	GO:2000026		regulation of multicellular organismal development	1.025e-06	0.0001701	3.7693	147	1469	ACVR2A,ADCYAP1,MET,HIST1H4D,HIST1H4C,HIST1H4L,MITF,ISLR2,SEMA7A,LRRC4C,KLK3,FASLG,THOC5,MSX1,MKX,KRT36,SLC46A2,NAP1L2,FGF18,BDNF,SOCS2,WISP3,BMP4,BMPR2,VNN1,NFE2L2,C6,NKX6-1,CA2,NTRK1,SPAG9,CAV3,CBLN1,OTX2,OXTR,P2RX7,P2RY2,ERRFI1,REG3A,PBX1,CDKN1B,CDKN2B,SERPINE2,NRXN3,DMRT3,NRXN1,BAMBI,NTN1,COL3A1,DLL4,WWTR1,CARTPT,PRKCH,PRKCI,PRKD1,PRKCZ,DCT,PTGS2,DDIT3,PTPRD,PTPRO,PTPRZ1,FERD3L,RBP1,REST,RFX3,…
GO: Biological Process	GO:0051049		regulation of transport	9.805e-07	0.0001701	3.7693	151	1517	MAOB,SYT9,ACVR2A,ADCYAP1,ADCYAP1R1,MET,ADRA2A,ADRBK1,CLIC5,C1QTNF1,ANGPT1,CYP4F2,APOA4,THOC5,ARG1,STC2,MYLK,TNFSF14,BMP4,APLN,IER3,NKX6-1,CA2,CACNB4,CACNG1,NPY5R,CAMK2A,CLIC3,CAV3,OPRK1,OXTR,P2RX7,P2RY2,PAM,PDE1C,PDE4B,PDE4D,MPV17L,CFTR,BEST3,SERPINE2,NRXN1,LIPG,AHNAK,BAMBI,CNGA1,CNGA3,PMAIP1,SEPT5,WWTR1,CARTPT,RSAD2,CNGB3,PRKACG,PRKCI,PRKD1,PRKCQ,PRKCZ,PRKG1,FCRL5,TRPM4,DAPK1,PTGS2,CNIH3,RAB27B,…
GO: Biological Process	GO:0048732		gland development	1.409e-06	0.0002041	3.69016	56	424	ADCYAP1,MET,ARG1,MSX1,ZDHHC21,SLC46A2,SOCS2,BMP4,APLN,CACNB4,CAV3,OTC,OXTR,CD44,PAM,PBX1,CDKN1B,CDKN2B,CEBPB,PDGFRA,PGR,SERPINB5,SERPINE2,PITX2,NTN1,SOSTDC1,CYP1A1,PSEN2,CYP17A1,ELF5,ETV4,ETV5,SEMA3A,FGFR1,FOXE1,SEMA3C,SLC6A3,KLF1,SNAI2,NR5A1,GLI2,TDGF1,TGFBR2,TNFAIP3,NRG1,HHEX,SLCO2B1,TYR,HOXB9,HOXD3,HOXD9,VEGFA,IGF1,INSM1,ITGA2,HMGA2
GO: Biological Process	GO:0009719		response to endogenous stimulus	1.937e-06	0.0002324	3.63376	142	1424	MAOB,MAS1,ACVR2A,ADCYAP1,ADCYAP1R1,MEN1,ADRA2A,ADRBK1,AGXT,MMP19,AMHR2,KLF11,SESN3,ARG1,MSX1,STC2,ATP6V1A,FGF18,BDNF,FGF17,BHMT,SOCS2,BMP4,BTC,KLF9,KLF5,NKX6-1,CA2,CA4,NTRK1,SOCS3,CAV3,OTC,OTX2,OXTR,P2RX7,CD44,TREM2,PAM,CDKN1B,CDKN2B,PDE1C,PDE4B,PDE4D,CEBPB,PDGFRA,PDK4,CFTR,PGR,ZFYVE9,SHC2,SNX6,PITX2,BAMBI,PLD1,CNGA3,COL3A1,COL4A1,DLL4,UGT1A8,UGT1A6,WWTR1,PRKACG,PRKCI,PRKCQ,PRKCZ,CYP1A2,CYP11B1,C…
GO: Molecular Function	GO:0005102		receptor binding	4.064e-06	0.0002736	3.56288	138	1405	RAET1E,ADCYAP1,ADRA2A,ADRBK1,AGXT,ALCAM,ANGPT1,SEMA7A,APOF,DDO,KLK3,FASLG,STC2,OASL,MUC4,TNFSF14,ADAM23,ADAM20,MYOC,FGF18,BDNF,FGF17,SOCS2,WISP3,BMP4,APLN,BTC,CAMK2A,NTRK1,OGN,P2RX7,P2RY2,CD44,PDE4D,CEBPB,PDGFRA,MPV17L,PDYN,PF4V1,PGR,SERPINE2,NRXN1,SNX6,BAMBI,PLCL1,CNTFR,CHAC1,COL3A1,DLL4,NXPH1,PPBP,CARTPT,DOCK4,HDGFRP3,PTPRD,NR1H4,RIC3,INHBE,RARRES2,INSL5,REG1A,EDN2,IL36RN,EBI3,EPHA4,EPHA5,ADM2,…
GO: Biological Process	GO:0009887		organ morphogenesis	3.416e-06	0.0003717	3.42981	99	920	FOXQ1,MEN1,MET,CLIC5,ANGPT1,KLK3,FASLG,AQP5,MSX1,MYL2,MYLK,FGF18,BDNF,BMP4,NKX6-1,CA2,NPY5R,CAV3,OTX2,P2RX7,ERRFI1,CD44,PAM,PBX1,CDX1,PDGFRA,SERPINB5,DMRT3,PITX2,VAX2,NTN1,CNGA3,COL3A1,DLL4,SOSTDC1,MICAL2,PRKCI,PSEN2,USH1G,KIF26B,EDNRA,RPE65,ETV4,LGR4,ETV5,RS1,DLC1,YAP1,SCN5A,FGF1,FGF9,FGFR1,SLITRK6,FOXF2,FOXE1,SEMA3C,FRAS1,SLC8A1,SLIT1,SNAI2,TBR1,SIX2,SOX1,GAS1,PERP,CDH23,GJA5,BMP10,GLI2,PDGFC,T…
K422
GO Category	ID	Functional category	Name	p-value	q-value FDR B&H	(-log10FDR)	Hit Count in Query List	Hit Count in Genome	Hit in Query List
GO: Cellular Component	GO:0005887	Components of plasma membrane	integral component of plasma membrane	3.647e-08	6.625e-06	5.17881	93	1364	MAS1,FZD4,MPP3,FLVCR1,AQP2,AQP4,AQP5,ASGR1,CLEC2D,ATP1B1,BMPR2,NKG7,C5AR1,CACNB2,CCKBR,OPRK1,CD1A,OXTR,CD44,CD47,CD48,CD58,CD52,CHRNE,CNGB1,CNGA3,GAL3ST1,PODXL,NOX3,CSF1R,CSPG4,SLC6A20,PRKD1,RAPGEF2,PRRG1,SIRPA,PTPRM,CDON,SLC26A3,DRD4,GPC6,EDA,EDNRB,FCER1A,ZNRF3,FGFR3,SLITRK6,SDC4,VN1R4,FOLH1,PROCR,HVCN1,SLC12A2,SLC14A1,SLC16A2,TSPAN13,SLC12A7,GABRA4,LRRC32,GPRC5C,PLXND1,SSTR4,NPFFR2,GNRHR,GP5,PC…
GO: Cellular Component	GO:0031226		intrinsic component of plasma membrane	3.005e-08	6.625e-06	5.17881	96	1418	MAS1,FZD4,RASAL1,MPP3,FLVCR1,AQP2,AQP4,AQP5,ASGR1,CLEC2D,ATP1B1,BMPR2,NKG7,C5AR1,CACNB2,CCKBR,OPRK1,CD1A,OXTR,CD44,CD47,CD48,CD58,CD52,CHRNE,CNGB1,CNGA3,GAL3ST1,PODXL,NOX3,CSF1R,CSPG4,SLC6A20,PRKD1,RAPGEF2,PRRG1,SIRPA,PTPRM,CDON,SLC26A3,DRD4,GPC6,EDA,EDNRB,RASA4,F3,FCER1A,ZNRF3,FGFR3,SLITRK6,SDC4,VN1R4,FOLH1,PROCR,HVCN1,SLC12A2,SLC14A1,SLC16A2,TSPAN13,SLC12A7,GABRA4,LRRC32,GPRC5C,PLXND1,SSTR4,NPF…
GO: Biological Process	GO:0034762	Ion transmembrane transport	regulation of transmembrane transport	1.873e-05	0.002518	2.59894	31	351	ANK3,CASK,CA2,CACNB2,CACNB4,AHNAK,CNGA3,CABP1,TRPM4,TESC,DRD4,RASGRF2,KCNIP3,KCNK9,CCL3,FGF12,HVCN1,GNB5,CACNA2D3,ACSL6,TPCN2,KCNG4,KCNE4,HTR3A,JSRP1,KCNB1,KCNJ2,KCNJ12,KCNK3,WNK3,LGALS3
GO: Biological Process	GO:0006811		ion transport	2.043e-05	0.002553	2.59295	89	1479	MAOB,ANK3,CYP4F2,APOC1,AQP2,CASK,AOC3,ATP1B1,MYB,MYC,ATP5F1,BAAT,TNFRSF11A,CA2,CA9,CACNB2,CACNB4,CCKBR,PDE2A,CETP,CHRNE,CLN3,AHNAK,CNGB1,CNGA3,CABP1,COX7B,CRYM,SLC6A20,TRPM6,TRPM4,CNNM2,AKR1C1,HEPH,PVRL1,TESC,AKT3,SLC26A3,DRD4,RASGRF2,CNNM1,CLN8,KCNIP3,SLC10A7,KCNK9,FCER1A,CCL3,FGF12,PRKAG2,SLC19A2,SLC39A4,HVCN1,SLC9A3,SLC12A2,SLC16A2,SLC22A5,GNB5,SLC12A7,CACNA2D3,GABRA4,CDH23,GIF,STX1A,GNAO1,GNA…
GO: Biological Process	GO:0034765		regulation of ion transmembrane transport	2.316e-05	0.002766	2.55815	30	338	ANK3,CASK,CACNB2,CACNB4,AHNAK,CNGA3,CABP1,TRPM4,TESC,DRD4,RASGRF2,KCNIP3,KCNK9,CCL3,FGF12,HVCN1,GNB5,CACNA2D3,ACSL6,TPCN2,KCNG4,KCNE4,HTR3A,JSRP1,KCNB1,KCNJ2,KCNJ12,KCNK3,WNK3,LGALS3
GO: Biological Process	GO:0006928	Cell movement	movement of cell or subcellular component	5.515e-08	6.928e-05	4.15939	110	1703	MCAM,STARD9,ALCAM,ANK3,CCL3L3,MSN,AOC3,ATP1B1,DNAH11,MYBPC2,MYH8,MYH10,TNFSF14,TNFRSF11A,BMPR2,ARHGEF7,C5AR1,WASF1,NANOS1,CACNB2,CACNB4,HAP1,CD44,CD47,CD48,CD58,CDH13,CLN3,PLXNA1,COL4A5,COL5A1,PODXL,CRMP1,PPP2R3A,CSF1R,CSPG4,PRKD1,PRKCQ,RAPGEF2,NEXN,DOCK4,TRPM4,SIRPA,FARP2,KIAA0319,PTPRM,PVR,PVRL1,DNAH5,DYNC1I1,RARRES2,ARMC4,GPC6,EDNRB,ROPN1L,EGR2,EGR3,MMRN2,CKLF,F3,S100A7,S100A8,FGF7,CCL3,FGF12,…
GO: Biological Process	GO:0040011		locomotion	2.047e-07	0.0001571	3.80382	99	1522	MCAM,FZD4,ALCAM,MRE11A,ANK3,CCL3L3,MSN,AOC3,ATP1B1,DNAH11,MYH10,TNFSF14,TNFRSF11A,BMPR2,ARHGEF7,C5AR1,NANOS1,CACNB2,CACNB4,CD44,CD47,CD48,CD58,CDH13,PLXNA1,COL4A5,COL5A1,PODXL,CRMP1,PPP2R3A,CSF1R,CSPG4,PRKD1,PRKCQ,RAPGEF2,NEXN,DOCK4,TRPM4,SIRPA,FARP2,KIAA0319,PTPRM,PVR,PVRL1,DNAH5,RARRES2,GPC6,EDNRB,ROPN1L,EGR2,EGR3,MMRN2,CKLF,F3,S100A7,S100A8,FGF7,CCL3,CCL15,CCL18,FGR,FOXF1,FOXE1,NLRP10,NEUROG2,…
GO: Biological Process	GO:0016477		cell migration	2.487e-07	0.000167	3.77728	76	1073	MCAM,CCL3L3,MSN,AOC3,ATP1B1,MYH10,TNFSF14,TNFRSF11A,BMPR2,ARHGEF7,C5AR1,NANOS1,CD44,CD47,CD48,CD58,CDH13,PLXNA1,COL5A1,PODXL,CSF1R,CSPG4,PRKD1,RAPGEF2,NEXN,DOCK4,TRPM4,SIRPA,KIAA0319,PTPRM,PVR,RARRES2,GPC6,EDNRB,EGR3,MMRN2,CKLF,F3,S100A7,S100A8,FGF7,CCL3,CCL15,CCL18,FGR,FOXF1,FOXE1,NLRP10,NEUROG2,DISC1,IL17B,PLXND1,GCNT1,GCNT2,SSTR4,GPLD1,SASH1,TGFBR2,CD300A,NR4A1,ONECUT1,FAM110C,HSPA5,VEGFA,ID1,…
GO: Biological Process	GO:0006935		chemotaxis	4.77e-07	0.0002066	3.68487	53	661	ALCAM,ANK3,CCL3L3,MYH10,TNFSF14,TNFRSF11A,BMPR2,C5AR1,CACNB2,CACNB4,CDH13,PLXNA1,COL4A5,COL5A1,CRMP1,PRKD1,PRKCQ,DOCK4,TRPM4,FARP2,PTPRM,PVRL1,RARRES2,EDNRB,EGR2,EGR3,CKLF,F3,S100A7,S100A8,FGF7,CCL3,CCL15,CCL18,FOXE1,NEUROG2,IL17B,PLXND1,CMTM4,SERPIND1,NR4A1,VEGFA,PROK2,WNT3,ITGA9,ITGB2,ITGB3,PLA2G7,KRAS,L1CAM,NR4A3,LGALS3,LSP1
GO: Biological Process	GO:0042330		taxis	4.998e-07	0.0002066	3.68487	53	662	ALCAM,ANK3,CCL3L3,MYH10,TNFSF14,TNFRSF11A,BMPR2,C5AR1,CACNB2,CACNB4,CDH13,PLXNA1,COL4A5,COL5A1,CRMP1,PRKD1,PRKCQ,DOCK4,TRPM4,FARP2,PTPRM,PVRL1,RARRES2,EDNRB,EGR2,EGR3,CKLF,F3,S100A7,S100A8,FGF7,CCL3,CCL15,CCL18,FOXE1,NEUROG2,IL17B,PLXND1,CMTM4,SERPIND1,NR4A1,VEGFA,PROK2,WNT3,ITGA9,ITGB2,ITGB3,PLA2G7,KRAS,L1CAM,NR4A3,LGALS3,LSP1
GO: Biological Process	GO:0051674		localization of cell	4.935e-07	0.0002066	3.68487	80	1170	MCAM,CCL3L3,MSN,AOC3,ATP1B1,DNAH11,MYH10,TNFSF14,TNFRSF11A,BMPR2,ARHGEF7,C5AR1,NANOS1,CD44,CD47,CD48,CD58,CDH13,PLXNA1,COL5A1,PODXL,PPP2R3A,CSF1R,CSPG4,PRKD1,RAPGEF2,NEXN,DOCK4,TRPM4,SIRPA,KIAA0319,PTPRM,PVR,DNAH5,RARRES2,GPC6,EDNRB,ROPN1L,EGR3,MMRN2,CKLF,F3,S100A7,S100A8,FGF7,CCL3,CCL15,CCL18,FGR,FOXF1,FOXE1,NLRP10,NEUROG2,DISC1,IL17B,PLXND1,GCNT1,GCNT2,SSTR4,GPLD1,SASH1,TGFBR2,CD300A,NR4A1,ONEC…
GO: Biological Process	GO:0048870		cell motility	4.935e-07	0.0002066	3.68487	80	1170	MCAM,CCL3L3,MSN,AOC3,ATP1B1,DNAH11,MYH10,TNFSF14,TNFRSF11A,BMPR2,ARHGEF7,C5AR1,NANOS1,CD44,CD47,CD48,CD58,CDH13,PLXNA1,COL5A1,PODXL,PPP2R3A,CSF1R,CSPG4,PRKD1,RAPGEF2,NEXN,DOCK4,TRPM4,SIRPA,KIAA0319,PTPRM,PVR,DNAH5,RARRES2,GPC6,EDNRB,ROPN1L,EGR3,MMRN2,CKLF,F3,S100A7,S100A8,FGF7,CCL3,CCL15,CCL18,FGR,FOXF1,FOXE1,NLRP10,NEUROG2,DISC1,IL17B,PLXND1,GCNT1,GCNT2,SSTR4,GPLD1,SASH1,TGFBR2,CD300A,NR4A1,ONEC…
GO: Cellular Component	GO:0045202	Components of the nervous system	synapse	9.187e-07	7.152e-05	4.14557	51	646	ADRBK2,IGSF9,DOC2A,ANK3,CASK,MYH10,WASF1,CACNB4,CBLN1,PDE2A,CHRNE,CLN3,CNGB1,HOMER2,DFNB31,CABP1,COL4A5,PNMT,SCAMP1,PRKCQ,RAPGEF2,RIMS2,PVRL1,DRD4,LIN7C,KCNK9,ITSN1,GABRA4,GAD1,ERC1,DISC1,CDH23,STX1A,SYNE1,DOK7,PSD3,GRIA1,GRIA2,GRIA4,TH,LZTS1,GRIP2,TULP1,CADM1,HTR3A,LRRTM1,KCNB1,PCDH15,L1CAM,SYTL4,LRP4
GO: Cellular Component	GO:0030424		axon	5.095e-05	0.001543	2.81163	33	409	ADRBK2,IGSF9,ALCAM,ANK3,AR,MYC,MYH10,MYO1D,CA2,HAP1,PDE2A,CNGB1,DFNB31,PNMT,SDC3,SACS,STMN3,PVRL1,DRD4,KCNIP3,RXRA,GAD1,DISC1,KIF13B,GRIA1,GRIA2,GRIA4,TH,TXN,CADM1,HTR3A,LRRTM1,L1CAM
GO: Biological Process	GO:0007268		synaptic transmission	9.345e-06	0.001632	2.78728	56	788	MAOB,IGSF9,DOC2A,CA2,CACNB2,CACNB4,NPTX1,NPTX2,HAP1,CBLN1,CCKBR,OPRK1,OXTR,CHRNE,CLN3,PMP22,RAPGEF2,RIMS2,PVRL1,DRD4,RASGRF2,RIT2,EGR2,EGR3,CLN8,LIN7C,KCNK9,FGF12,ITSN1,GABRA4,GAD1,DISC1,SSTR4,GFAP,STX1A,GNG3,GNGT1,GRIA1,GRIA2,GRIA4,TH,LZTS1,KCNG4,GRIP2,ZDHHC15,HTR1E,HTR3A,HTR4,LRRTM1,KCNB1,KCNJ2,KCNJ12,KCNK3,KCNMB1,KRAS,CBLN2
GO: Biological Process	GO:0030182		neuron differentiation	1.391e-05	0.002094	2.67902	79	1257	MAP6,TBC1D24,FZD4,FZD7,ADM,IGSF9,ALCAM,ANK3,MYH10,BMPR2,CACNB2,CACNB4,NPTX1,HAP1,CBLN1,CD44,CNGA3,PLXNA1,PMP22,DFNB31,COL4A5,COL5A1,CRMP1,TSKU,PPP2R3A,CSPG4,PRKD1,PRKCQ,RAPGEF2,FARP2,KIAA0319,PTPRM,STMN3,PVRL1,CDON,FAT4,EDNRB,EGR2,CLN8,FGFR3,SLITRK6,FOXE1,CEP290,WNT10A,NEUROG2,SOD2,SPR,DISC1,GATA2,CDH23,PLXND1,GFAP,GNAO1,GNAQ,GNGT1,KIF13B,ACSL6,SYNE1,PSD3,TH,LZTS1,FOXA2,TULP1,VEGFA,WNT3,WNT10B,ID…
GO: Biological Process	GO:0022008		neurogenesis	6.459e-05	0.005174	2.28617	85	1441	MAP6,TBC1D24,FZD4,FZD7,ADM,IGSF9,ALCAM,ANK3,CCL3L3,ADAM22,MYH10,BMPR2,ARHGEF7,CACNB2,CACNB4,NPTX1,HAP1,CBLN1,CD44,CNGA3,PLXNA1,PMP22,DFNB31,COL4A5,COL5A1,CRMP1,TSKU,PPP2R3A,CSPG4,PRKD1,PRKCQ,RAPGEF2,FARP2,KIAA0319,PTPRM,STMN3,PVRL1,CDON,FAT4,EDNRB,EGR2,CLN8,CCL3,FGFR3,SLITRK6,FOXE1,CEP290,WNT10A,NEUROG2,SOD2,SPR,DISC1,GATA2,CDH23,PLXND1,GFAP,GNAO1,GNAQ,GNGT1,KIF13B,ACSL6,TCF7L2,SYNE1,PSD3,TH,LZTS…
GO: Biological Process	GO:0048699		generation of neurons	7.404e-05	0.005525	2.25767	81	1362	MAP6,TBC1D24,FZD4,FZD7,ADM,IGSF9,ALCAM,ANK3,MYH10,BMPR2,CACNB2,CACNB4,NPTX1,HAP1,CBLN1,CD44,CNGA3,PLXNA1,PMP22,DFNB31,COL4A5,COL5A1,CRMP1,TSKU,PPP2R3A,CSPG4,PRKD1,PRKCQ,RAPGEF2,FARP2,KIAA0319,PTPRM,STMN3,PVRL1,CDON,FAT4,EDNRB,EGR2,CLN8,FGFR3,SLITRK6,FOXE1,CEP290,WNT10A,NEUROG2,SOD2,SPR,DISC1,GATA2,CDH23,PLXND1,GFAP,GNAO1,GNAQ,GNGT1,KIF13B,ACSL6,TCF7L2,SYNE1,PSD3,TH,LZTS1,FOXA2,TULP1,VEGFA,WNT3,WN…
GO: Biological Process	GO:0008283	Cell proliferation	cell proliferation	1.324e-05	0.002093	2.67923	109	1887	MAS1,MEN1,FZD7,ADM,MITF,MRE11A,AMELY,CCL3L3,CDC14A,AR,CASK,CD274,ZP4,MYC,SERPINB7,MYH10,TNFSF14,IL20RB,CCND1,NDP,TNFRSF11A,CREG1,WISP2,NELL1,BMPR2,C5AR1,MBD2,CAMP,CCKBR,CD47,CDH13,CDKN2B,PMP22,TP53I11,CPB2,CSF1R,CSPG4,PRKD1,PRKCQ,RAPGEF2,CYP1A1,TRPM4,PTPRM,PINX1,TESC,CDON,DPT,EDNRB,EBI3,EGR3,EMP1,CKLF,F3,RXRA,PLAC8,ZNRF3,IFI30,FGF7,FGF9,FGFR3,FOXF1,POLR3G,ZBTB32,SOD2,SOX15,SPARC,DISC1,LRRC32,GATA…
GO: Biological Process	GO:0042127		regulation of cell proliferation	3.661e-05	0.003711	2.43051	86	1439	MAS1,MEN1,FZD7,ADM,MITF,CCL3L3,AR,CASK,CD274,ZP4,MYC,SERPINB7,IL20RB,CCND1,TNFRSF11A,WISP2,NELL1,BMPR2,C5AR1,MBD2,CAMP,CCKBR,CD47,CDH13,CDKN2B,PMP22,TP53I11,CPB2,CSF1R,PRKD1,PRKCQ,RAPGEF2,TRPM4,PTPRM,PINX1,TESC,CDON,DPT,EDNRB,EBI3,EGR3,F3,RXRA,PLAC8,IFI30,FGF7,FGF9,FGFR3,FOXF1,SOD2,SOX15,SPARC,DISC1,LRRC32,GATA2,GCNT2,SSTR4,GFAP,GLI1,GNAQ,GNRHR,GPLD1,TCF7L2,TGFBR2,HLA-DMB,HLA-DQB1,CD300A,HLA-G,NR…
GO: Biological Process	GO:0007267	Others	cell-cell signaling	1.105e-11	5.935e-08	7.22658	100	1281	MAOB,FZD4,ADM,IGSF9,C1QTNF3,DOC2A,PKP4,AR,ASIP,NDP,TNFRSF11A,WISP2,CA2,CACNB2,CACNB4,NPTX1,NPTX2,HAP1,CBLN1,CCKBR,OPRK1,OXTR,CHRNE,CLN3,BMP8A,PMP22,PRKAR2B,RAPGEF2,RIMS2,ECE2,PVRL1,DRD4,RASGRF2,RIT2,EGR2,EGR3,CLN8,LIN7C,KCNK9,FGF7,CCL3,FGF9,FGF12,FGFR3,CCL15,CCL18,ITSN1,WNT10A,NR5A1,GABRA4,GAD1,DISC1,IL17B,SSTR4,GFAP,GIPR,GJB1,STX1A,GLI1,GNG3,GNGT1,GPLD1,TCF7L2,GRIA1,GRIA2,GRIA4,TH,LZTS1,KCNG4,GR…
GO: Cellular Component	GO:0009986		cell surface	1.242e-08	6.625e-06	5.17881	59	700	MAS1,MBL2,MCAM,MEN1,FZD4,ALCAM,AMELY,ANK3,AQP4,MSN,AOC3,CLEC2D,CD274,MYH10,NDP,TNFRSF11A,WISP2,BMPR2,C5AR1,CD44,CD48,CD58,CDH13,PDCD1,CSF1R,CSPG4,PVR,CDON,STX2,F3,FCER1A,FGFR3,SLITRK6,SDC4,SLC9A3,SULF2,GP5,GRIA1,GRIA2,TGFBR2,TSPAN15,HLA-DQB1,HLA-G,HSPA5,VEGFA,IL15,TNFRSF9,IL17A,RTN4R,LRRTM1,ITGA4,ITGB2,ITGB3,FZD5,TSPAN14,L1CAM,LDLR,LGALS3,LRP4
GO: Cellular Component	GO:0005615		extracellular space	2.732e-07	2.482e-05	4.6052	86	1284	MBL2,MCAM,ADM,AGRP,C1QTNF3,CPNE9,APOC1,CCL3L3,MSN,ASIP,AOC3,SERPINB7,TNFSF14,NDP,WISP2,NELL1,BMPR2,CA2,CAMP,ANGPTL1,PAPPA,CDH13,CETP,SERPINA4,SERPINB13,A2ML1,BMP8A,CABP1,ADAMTS4,PODXL,PLA2G3,CPB2,TSKU,PVR,DPT,GPC6,EBI3,MMRN2,CKLF,F3,F12,S100A4,S100A8,FBLN1,FGF7,CCL3,FGF9,FGF12,CCL15,CCL18,PRKAG2,FMOD,WNT10A,DKKL1,SPARC,IL17B,GCNT1,GIF,C3orf33,SULF2,GPLD1,CMTM4,DMKN,CLEC3B,SERPIND1,HDLBP,VEGFA,WNT…
GO: Biological Process	GO:0009611		response to wounding	4.003e-08	6.928e-05	4.15939	88	1255	MAS1,MBL2,MCAM,FZD7,ADM,C1QTNF3,CYP4F2,CCL3L3,CASK,AOC3,CYP4F12,ATP1B1,MYB,MYC,MYH10,IL20RB,TNFRSF11A,C5AR1,CD44,CD47,CD48,CD58,PDE2A,COL5A1,CPB2,CSF1R,GNA14,CSPG4,PRKAR2B,PRKD1,PRKCQ,CYP1A1,SIRPA,CABLES1,RARRES2,ANXA8,EDNRB,STX2,F3,F12,FABP5,S100A8,FCER1A,FGF7,CCL3,FGFR3,CCL18,FGR,FOXF1,PROCR,SOD2,AHNAK2,SOX15,SPARC,IL17B,GATA2,PDE10A,GFAP,GIPR,GNAQ,GP5,TGFBR2,SERPIND1,CD300A,FOXA2,HSPA5,VEGFA,P…
GO: Biological Process	GO:0009888		tissue development	3.915e-08	6.928e-05	4.15939	115	1794	VGLL2,MBNL1,FZD4,FZD7,ADM,MITF,AMELY,AR,MSN,MYC,SERPINB7,MYH10,CCND1,NDP,NELL1,BMPR2,CA2,CA9,CACNB4,CD44,PAX4,CDKN2B,PDE2A,BMP8A,CNGA3,PLXNA1,COL5A1,PODXL,PPP2R3A,CSF1R,RAPGEF2,NEXN,CYP1A1,AKR1C1,LCE2B,PTPRM,PVRL1,CDON,FAT4,DRD4,EDA,EDNRB,HIVEP3,EGR2,DPPA4,BBS7,EMP1,STX2,CLN8,LIN7C,RXRA,FABP5,KLF2,S100A4,S100A7,BPTF,SALL2,FBN2,ZNRF3,FGF7,CCL3,FGF9,FGFR3,SLITRK6,FHL2,SDC4,FOXF1,FOXE1,CEP290,SLC12A…
GO: Biological Process	GO:0051049		regulation of transport	9.271e-08	8.302e-05	4.08082	100	1517	MAOB,MBL2,FZD7,C1QTNF3,DOC2A,ANK3,CYP4F2,APOC1,AQP2,CCL3L3,CASK,AOC3,CD274,ZP4,MYC,TNFSF14,TNFRSF11A,CA2,CACNB2,CACNB4,CCKBR,OPRK1,OXTR,CD47,CD58,CDH13,PDE2A,CETP,AHNAK,BMP8A,CNGA3,CABP1,CPB2,CSF1R,PRKAR2B,PRKD1,PRKCQ,RIMS2,TRPM4,ZFYVE16,SIRPA,TESC,AKT3,DRD4,RARRES2,RASGRF2,EDA,EDNRB,KCNIP3,KCNK9,FCER1A,CCL3,FGF12,FGR,PRKAG2,FOXF1,CEP290,HVCN1,SLC9A3,NLRP10,GNB5,CACNA2D3,LRRC32,GATA2,GFAP,GIPR,ST…
GO: Biological Process	GO:0048732		gland development	1.54e-06	0.000517	3.28651	38	424	AR,MYB,BAAT,CCND1,TNFRSF11A,CACNB4,CCKBR,OXTR,CD44,CDKN2B,PLXNA1,CPB2,CSF1R,CYP1A1,EDA,RXRA,FGF7,FOXF1,FOXE1,SLC12A2,WNT10A,NR5A1,SOD2,GATA2,PLXND1,GLI1,TCF7L2,TGFBR2,SLCO2B1,ONECUT1,CADM1,VEGFA,WNT3,WT1,ID2,PDX1,IRS1,HMGA2
GO: Biological Process	GO:0009887		organ morphogenesis	4.249e-06	0.001087	2.96377	64	920	MEN1,ADM,AMELY,FLVCR1,AQP5,AR,MYC,CA2,CD44,PAX4,DHRS3,CNGA3,COL5A1,CPB2,TSKU,PPP2R3A,PTPRM,PVRL1,CDON,FAT4,EDA,BBS7,PLEKHA1,STX2,RXRA,FBN2,ZNRF3,FGF7,FGF9,FGFR3,SLITRK6,FHL2,FOXF1,FOXE1,CEP290,PPARGC1B,WNT10A,GATA2,CDH23,PLXND1,GCNT1,GLI1,GNGT1,TCF7L2,BBS5,TGFBR2,TH,FOXA2,TUFT1,TULP1,VEGFA,NLRP5,WNT3,WNT10B,WT1,ID1,ID2,ID3,PDX1,PCDH15,KRAS,RPGRIP1,NR4A3,LRP4
GO: Biological Process	GO:0060429		epithelium development	6.515e-06	0.0014	2.85387	73	1110	FZD7,ADM,MITF,AR,MSN,MYC,CCND1,BMPR2,CA2,CA9,CD44,CDKN2B,PDE2A,PLXNA1,COL5A1,PODXL,PPP2R3A,CSF1R,RAPGEF2,CYP1A1,AKR1C1,LCE2B,FAT4,EDA,EDNRB,BBS7,EMP1,STX2,LIN7C,RXRA,FABP5,KLF2,S100A7,SALL2,ZNRF3,FGF7,FGFR3,SLITRK6,SDC4,FOXF1,FOXE1,CEP290,SLC12A2,WNT10A,CDH23,PLXND1,GLI1,GNAQ,TCF7L2,BBS5,GSTA2,TGFBR2,HAPLN2,FOXA2,ONECUT1,VEGFA,PROK2,WNT3,WNT10B,WT1,ID1,ID2,ID3,PDX1,ITGA4,LUZP1,FZD5,PCDH15,KRAS,KR…
GO: Biological Process	GO:0009719		response to endogenous stimulus	8.321e-06	0.001632	2.78728	88	1424	MAOB,MAS1,MEN1,ADH1C,ADM,AGRP,AQP2,AQP4,AR,ASIP,MYC,CCND1,C5AR1,CA2,CA9,OXTR,CD44,PAPPA,PAX4,CDH13,CDKN2B,PDE2A,PDK2,PDK4,CISH,RRAGD,SNX6,BMP8A,CNGA3,HOMER2,PRKAR2B,PRKCQ,RAPGEF2,CYP2E1,AKR1C1,AKT3,SLC26A3,DRD4,RARRES2,EGR2,EGR3,RXRA,KLF2,FBN2,FGF7,FGF9,FGF12,FGFR3,PRKAG2,FHL2,FMOD,UBD,PPARGC1B,WNT10A,NR5A1,SPARC,GCNT1,GCNT2,SSTR4,GH2,SULF2,CCDC62,GNAO1,GNG3,GNRHR,GPLD1,ACSL6,TCF7L2,TFF3,TGFBR2,T…
GO: Biological Process	GO:0071310		cellular response to organic substance	3.238e-05	0.003671	2.43522	105	1840	MAS1,MEN1,FZD4,FZD7,AGRP,AQP4,AR,CASK,ASIP,MYC,CCND1,TNFRSF11A,ARHGEF7,NPTX1,CD44,CD58,CDH13,CDKN2B,PDE2A,PDK2,PDK4,CISH,RRAGD,SNX6,BMP8A,CPB2,CSF1R,PRKAR2B,PRKD1,PRKCQ,ARHGEF3,RAPGEF2,CYP1A1,AKR1C1,TESC,AKT3,SLC26A3,RARRES2,RASGRF2,EDNRB,RIT2,EBI3,EGR2,EGR3,MMRN2,OBSCN,RXRA,KLF2,FBN2,IFI30,NLRC5,FGF7,CCL3,FGF9,FGF12,FGFR3,PRKAG2,FOXF1,FMOD,ITSN1,WNT10A,NR5A1,SOD2,SPARC,GCNT2,SSTR4,GH2,SULF2,CCDC…
GO: Biological Process	GO:0048878		chemical homeostasis	4.32e-05	0.004072	2.39019	61	931	ADM,C1QTNF3,ANK3,FLVCR1,CYP4F2,AQP2,CCL3L3,AQP4,CYP4F12,MYC,C5AR1,CA2,CACNB4,NPTX1,CCKBR,OXTR,CD52,PDK2,PDK4,CETP,CLN3,CNGB1,HOMER2,TMEM64,CPB2,CNNM2,AKR1C1,HEPH,TESC,SLC26A3,DRD4,EDNRB,S100A8,FGF7,CCL3,FGF12,CCL15,SLC39A4,SLC9A3,SOD2,DISC1,CDH23,GIPR,GNG3,GPLD1,TCF7L2,TPCN2,TH,HK3,FOXA2,VEGFA,PROK2,PDX1,IRS1,ITGB3,KCNJ2,KCNK3,WNK3,LCK,LDLR,GPR68
GO: Molecular Function	GO:0005102		receptor binding	1.518e-05	0.005294	2.27622	86	1405	MBL2,FZD7,ADM,ADRBK2,AGRP,ALCAM,AMELY,CCL3L3,AR,ADAM22,MSN,ASIP,TNFSF14,BAAT,NDP,WISP2,HAP1,ANGPTL1,CCKBR,CD44,CD58,CHGB,SNX6,BMP8A,HOMER2,CABP1,COL5A1,GNA14,RAPGEF2,DOCK4,RARRES2,EDA,EDNRB,EBI3,CKLF,RXRA,S100A4,S100A7,S100A8,ZNRF3,FGF7,CCL3,FGF9,FGF12,CCL15,CCL18,FGR,FHL2,PPARGC1B,WNT10A,IL17B,GPRC5C,SSFA2,GFAP,GH2,NPFFR2,CCDC62,GNAO1,GNAQ,GNG3,TCF7L2,CMTM4,SYNE1,DOK7,GRIA1,TGFBR2,GRIP2,HLA-G,CA…
GO: Biological Process	GO:2000026		regulation of multicellular organismal development	7.589e-05	0.005586	2.2529	86	1469	FZD7,ADM,HIST1H4A,MITF,CCL3L3,AR,MYB,MYC,SERPINB7,CCND1,NELL1,BMPR2,CA2,HAP1,CAMP,CBLN1,OXTR,CDKN2B,TMEM64,PMP22,CPB2,PPP2R3A,CSF1R,CSPG4,PRKD1,RAPGEF2,KIAA0319,PTPRM,PVRL1,TESC,CDON,FAT4,EDNRB,EGR3,MMRN2,F3,RXRA,FBN2,ZNRF3,FGF7,CCL3,FGF9,FGFR3,PPARGC1B,WNT10A,NR5A1,NEUROG2,SOX15,DISC1,GATA2,PLXND1,GCNT2,GFAP,GLI1,GNAQ,KIF13B,ACSL6,TCF7L2,SASH1,SYNE1,TGFBR2,LZTS1,HLA-G,FOXA2,HSPA5,VEGFA,WNT3,WNT1…
