# Supplementary material for: FOXP1 suppresses immune response signatures and MHC class II expression in activated B-cell-like diffuse large B-cell lymphomas
Source: Leukemia. 2015 Nov 17;30(3):605–16. doi: 10.1038/leu.2015.299 (PMC4777777; doi:10.1038/leu.2015.299)
Supplement: Supplementary Table 2 [file leu2015299x3.xls]

## Sheet: 223287_s_at
Row no.	Gene symbol	Gene name	Rank in gene list	Rank Metric Score	Running ES	Core enrichment
row_80	CTSS	cathepsin S	20091	-0.224364	0.0250426	Yes
row_79	HLA-DQB1	major histocompatibility complex, class II, DQ beta 1	19857	-0.203972	0.00543796	Yes
row_78	HLA-DMB	major histocompatibility complex, class II, DM beta	19821	-0.201398	-0.0209999	Yes
row_77	IFI30	interferon, gamma-inducible protein 30	19812	-0.200822	-0.048398	Yes
row_76	HLA-DRA	major histocompatibility complex, class II, DR alpha	19650	-0.190689	-0.0682623	Yes
row_75	HLA-DPA1	major histocompatibility complex, class II, DP alpha 1	19588	-0.187433	-0.0916007	Yes
row_74	CIITA	class II, major histocompatibility complex, transactivator	19497	-0.182138	-0.113077	Yes
row_73	TAP1	transporter 1, ATP-binding cassette, sub-family B (MDR/TAP)	19456	-0.179761	-0.136259	Yes
row_72	HLA-DPB1	major histocompatibility complex, class II, DP beta 1	19445	-0.179099	-0.160574	Yes
row_71	HLA-DRB1	major histocompatibility complex, class II, DR beta 1	19296	-0.171171	-0.178074	Yes
row_70	PDIA3	protein disulfide isomerase family A, member 3	19252	-0.168982	-0.199597	Yes
row_69	HLA-F	major histocompatibility complex, class I, F	19187	-0.166223	-0.219794	Yes
row_68	KIR3DL1	killer cell immunoglobulin-like receptor, three domains, long cytoplasmic tail, 1	18703	-0.146335	-0.219196	Yes
row_67	IFNA17	interferon, alpha 17	18474	-0.139804	-0.228278	Yes
row_66	HLA-C	major histocompatibility complex, class I, C	18350	-0.136484	-0.241575	Yes
row_65	IFNA6	interferon, alpha 6	18167	-0.13182	-0.251539	Yes
row_64	CTSB	cathepsin B	18165	-0.13181	-0.269678	Yes
row_63	KIR2DS1	killer cell immunoglobulin-like receptor, two domains, short cytoplasmic tail, 1	18158	-0.131622	-0.287573	Yes
row_62	IFNA7	interferon, alpha 7	17968	-0.12718	-0.296525	Yes
row_61	CD8A	CD8a molecule	17782	-0.122911	-0.305059	Yes
row_60	KLRC3	killer cell lectin-like receptor subfamily C, member 3	17547	-0.118023	-0.310617	Yes
row_59	PSME2	proteasome (prosome, macropain) activator subunit 2 (PA28 beta)	17414	-0.115622	-0.32047	Yes
row_58	HLA-E	major histocompatibility complex, class I, E	17107	-0.109926	-0.321514	Yes
row_57	KLRC4	killer cell lectin-like receptor subfamily C, member 4	16977	-0.107836	-0.330396	Yes
row_56	LGMN	legumain	16897	-0.106583	-0.341426	Yes
row_55	KIR3DL2	killer cell immunoglobulin-like receptor, three domains, long cytoplasmic tail, 2	16887	-0.106459	-0.355694	Yes
row_54	KLRD1	killer cell lectin-like receptor subfamily D, member 1	16873	-0.10619	-0.369749	Yes
row_53	HSPA1B	heat shock 70kDa protein 1B	16698	-0.103029	-0.375923	Yes
row_52	HSPA6	heat shock 70kDa protein 6 (HSP70B')	16056	-0.0938389	-0.358908	No
row_51	KIR2DL3	killer cell immunoglobulin-like receptor, two domains, long cytoplasmic tail, 3	15974	-0.0926742	-0.367909	No
row_50	HLA-DOB	major histocompatibility complex, class II, DO beta	15462	-0.0858091	-0.355799	No
row_49	CD8B	CD8b molecule	15220	-0.0821917	-0.355897	No
row_48	HLA-DRB4	major histocompatibility complex, class II, DR beta 4	15104	-0.0805552	-0.361635	No
row_47	HLA-G	HLA-G histocompatibility antigen, class I, G	14902	-0.0784554	-0.362956	No
row_46	HLA-B	major histocompatibility complex, class I, B	14658	-0.0759364	-0.361942	No
row_45	IFNA10	interferon, alpha 10	14548	-0.0747901	-0.367109	No
row_44	IFNA4	interferon, alpha 4	14400	-0.0729975	-0.370266	No
row_43	HLA-DOA	major histocompatibility complex, class II, DO alpha	14216	-0.0708495	-0.371422	No
row_42	CD74	CD74 molecule, major histocompatibility complex, class II invariant chain	13642	-0.064749	-0.35328	No
row_41	KIR2DS3	killer cell immunoglobulin-like receptor, two domains, short cytoplasmic tail, 3	13579	-0.0642017	-0.359193	No
row_40	IFNA14	interferon, alpha 14	13486	-0.0630925	-0.363569	No
row_39	KIR2DL2	killer cell immunoglobulin-like receptor, two domains, long cytoplasmic tail, 2	13479	-0.0630049	-0.371982	No
row_38	IFNA21	interferon, alpha 21	13237	-0.0601262	-0.368933	No
row_37	B2M	beta-2-microglobulin	12766	-0.0554274	-0.35433	No
row_36	HLA-DQA1	major histocompatibility complex, class II, DQ alpha 1	12380	-0.0514876	-0.34322	No
row_35	KIR3DL3	killer cell immunoglobulin-like receptor, three domains, long cytoplasmic tail, 3	11788	-0.0454053	-0.32153	No
row_34	NFYA	nuclear transcription factor Y, alpha	11577	-0.0434968	-0.317563	No
row_33	HSPA1A	heat shock 70kDa protein 1A	11489	-0.0426911	-0.319326	No
row_32	KIR2DL5A	killer cell immunoglobulin-like receptor, two domains, long cytoplasmic tail, 5A	11441	-0.0422432	-0.322927	No
row_31	KIR2DL1	killer cell immunoglobulin-like receptor, two domains, long cytoplasmic tail, 1	11271	-0.0403085	-0.320521	No
row_30	CD4	CD4 molecule	11240	-0.0400449	-0.324621	No
row_29	HLA-A	major histocompatibility complex, class I, A	11117	-0.0388222	-0.324202	No
row_28	IFNA1	interferon, alpha 1	10421	-0.0315668	-0.295698	No
row_27	KIR2DS4	killer cell immunoglobulin-like receptor, two domains, short cytoplasmic tail, 4	9619	-0.0235667	-0.261028	No
row_26	IFNA16	interferon, alpha 16	9612	-0.0234491	-0.263987	No
row_25	PSME1	proteasome (prosome, macropain) activator subunit 1 (PA28 alpha)	9439	-0.0217514	-0.258842	No
row_24	HSPA2	heat shock 70kDa protein 2	9174	-0.0190706	-0.248981	No
row_23	NFYB	nuclear transcription factor Y, beta	9144	-0.0187065	-0.250199	No
row_22	TAP2	transporter 2, ATP-binding cassette, sub-family B (MDR/TAP)	9001	-0.0171532	-0.245862	No
row_21	LTA	lymphotoxin alpha (TNF superfamily, member 1)	8952	-0.0166346	-0.24589	No
row_20	HSPA5	heat shock 70kDa protein 5 (glucose-regulated protein, 78kDa)	8939	-0.0164992	-0.247601	No
row_19	RFX5	regulatory factor X, 5 (influences HLA class II expression)	8026	-0.00692865	-0.205444	No
row_18	IFNA5	interferon, alpha 5	7310	0.00128378	-0.171564	No
row_17	KIR2DS5	killer cell immunoglobulin-like receptor, two domains, short cytoplasmic tail, 5	6788	0.00793964	-0.146357	No
row_16	IFNA2	interferon, alpha 2	6564	0.0107497	-0.136588	No
row_15	HLA-DMA	major histocompatibility complex, class II, DM alpha	6331	0.0140509	-0.126768	No
row_14	IFNA13	interferon, alpha 13	6301	0.0144105	-0.127294	No
row_13	CALR	calreticulin	5750	0.0229684	-0.102486	No
row_12	HSPA4	heat shock 70kDa protein 4	5634	0.0243909	-0.100052	No
row_11	IFNA8	interferon, alpha 8	5554	0.0255221	-0.099568	No
row_10	HSPA8	heat shock 70kDa protein 8	5523	0.026031	-0.101628	No
row_9	CREB1	cAMP responsive element binding protein 1	4986	0.0355022	-0.0791049	No
row_8	NFYC	nuclear transcription factor Y, gamma	4445	0.0458353	-0.057694	No
row_7	RFXANK	regulatory factor X-associated ankyrin-containing protein	4346	0.0473237	-0.0592434	No
row_6	TAPBP	TAP binding protein (tapasin)	3924	0.0556136	-0.0452614	No
row_5	HSP90AA1	heat shock protein 90kDa alpha (cytosolic), class A member 1	2541	0.0971272	0.0143979	No
row_4	CANX	calnexin	2458	0.0997989	0.00499186	No
row_3	HSPA1L	heat shock 70kDa protein 1-like	1792	0.128533	0.0236216	No
row_2	PSME3	proteasome (prosome, macropain) activator subunit 3 (PA28 gamma; Ki)	1485	0.145554	0.0207959	No
row_1	RFXAP	regulatory factor X-associated protein	918	0.188099	0.0282892	No
row_0	HSP90AB1	heat shock protein 90kDa alpha (cytosolic), class B member 1	129	0.340739	0.0407285	No

## Sheet: 224838_at
Row no.	Gene symbol	Gene name	Rank in gene list	Rank Metric Score	Running ES	Core enrichment
row_74	CTSS	cathepsin S	20057	-0.220928	0.0266913	Yes
row_73	HLA-DQB2	major histocompatibility complex, class II, DQ beta 2	20010	-0.215358	-0.0039356	Yes
row_72	IFI30	interferon, gamma-inducible protein 30	19861	-0.203352	-0.0287659	Yes
row_71	HLA-DMB	major histocompatibility complex, class II, DM beta	19722	-0.191834	-0.052297	Yes
row_70	HLA-DRA	major histocompatibility complex, class II, DR alpha	19665	-0.188381	-0.0781086	Yes
row_69	PDIA3	protein disulfide isomerase family A, member 3	19583	-0.184145	-0.102189	Yes
row_68	CIITA	class II, major histocompatibility complex, transactivator	19276	-0.166808	-0.11468	Yes
row_67	TAP1	transporter 1, ATP-binding cassette, sub-family B (MDR/TAP)	19259	-0.166066	-0.138716	Yes
row_66	CTSB	cathepsin B	19099	-0.159544	-0.155678	Yes
row_65	KIR3DL1	killer cell immunoglobulin-like receptor, three domains, long cytoplasmic tail, 1	19010	-0.156198	-0.175127	Yes
row_64	KIR2DS1	killer cell immunoglobulin-like receptor, two domains, short cytoplasmic tail, 1	18940	-0.153419	-0.195004	Yes
row_63	HLA-DPA1	major histocompatibility complex, class II, DP alpha 1	18907	-0.15227	-0.216269	Yes
row_62	HLA-DQB1	major histocompatibility complex, class II, DQ beta 1	18852	-0.150366	-0.236292	Yes
row_61	IFNA7	interferon, alpha 7	18742	-0.146228	-0.253353	Yes
row_60	HLA-F	major histocompatibility complex, class I, F	18677	-0.143626	-0.27199	Yes
row_59	KLRD1	killer cell lectin-like receptor subfamily D, member 1	18645	-0.142856	-0.291848	Yes
row_58	IFNA17	interferon, alpha 17	18508	-0.138959	-0.306476	Yes
row_57	HLA-C	major histocompatibility complex, class I, C	18360	-0.135381	-0.319989	Yes
row_56	HLA-DRB1	major histocompatibility complex, class II, DR beta 1	18155	-0.129744	-0.330194	Yes
row_55	PSME2	proteasome (prosome, macropain) activator subunit 2 (PA28 beta)	18141	-0.129431	-0.348863	Yes
row_54	HLA-DPB1	major histocompatibility complex, class II, DP beta 1	17967	-0.124758	-0.359692	Yes
row_53	KLRC3	killer cell lectin-like receptor subfamily C, member 3	17805	-0.121122	-0.37041	Yes
row_52	LGMN	legumain	17800	-0.121045	-0.388235	Yes
row_51	CD8A	CD8a molecule	17251	-0.110536	-0.379551	Yes
row_50	KIR2DL3	killer cell immunoglobulin-like receptor, two domains, long cytoplasmic tail, 3	17112	-0.108085	-0.389274	Yes
row_49	KIR3DL2	killer cell immunoglobulin-like receptor, three domains, long cytoplasmic tail, 2	17047	-0.107107	-0.402237	Yes
row_48	NFYA	nuclear transcription factor Y, alpha	17008	-0.106775	-0.41632	Yes
row_47	KLRC4	killer cell lectin-like receptor subfamily C, member 4	16947	-0.105656	-0.429283	Yes
row_46	IFNA6	interferon, alpha 6	16856	-0.104149	-0.440617	Yes
row_45	HLA-E	major histocompatibility complex, class I, E	16475	-0.0979528	-0.437603	No
row_44	HLA-G	HLA-G histocompatibility antigen, class I, G	15723	-0.0873196	-0.415597	No
row_43	CD74	CD74 molecule, major histocompatibility complex, class II invariant chain	15705	-0.0871728	-0.427759	No
row_42	KIR2DS2	killer cell immunoglobulin-like receptor, two domains, short cytoplasmic tail, 2	15376	-0.0828737	-0.424752	No
row_41	HLA-B	major histocompatibility complex, class I, B	14902	-0.0770123	-0.414043	No
row_40	IFNA14	interferon, alpha 14	14860	-0.0764648	-0.423503	No
row_39	HLA-DOA	major histocompatibility complex, class II, DO alpha	14719	-0.0749518	-0.42806	No
row_38	HLA-DRB4	major histocompatibility complex, class II, DR beta 4	13887	-0.0656993	-0.398735	No
row_37	KIR2DL1	killer cell immunoglobulin-like receptor, two domains, long cytoplasmic tail, 1	13647	-0.0631787	-0.396868	No
row_36	KIR2DS3	killer cell immunoglobulin-like receptor, two domains, short cytoplasmic tail, 3	13490	-0.0614556	-0.398669	No
row_35	IFNA4	interferon, alpha 4	13478	-0.0613496	-0.407276	No
row_34	CD4	CD4 molecule	12994	-0.0563107	-0.392877	No
row_33	HLA-A	major histocompatibility complex, class I, A	12921	-0.0556009	-0.397748	No
row_32	B2M	beta-2-microglobulin	12607	-0.0522026	-0.390774	No
row_31	KIR3DL3	killer cell immunoglobulin-like receptor, three domains, long cytoplasmic tail, 3	12509	-0.0512621	-0.393816	No
row_30	IFNA21	interferon, alpha 21	11975	-0.0459973	-0.375482	No
row_29	HLA-DOB	major histocompatibility complex, class II, DO beta	11940	-0.0457032	-0.380669	No
row_28	IFNA1	interferon, alpha 1	11829	-0.0447594	-0.38211	No
row_27	IFNA2	interferon, alpha 2	11307	-0.039984	-0.363393	No
row_26	LTA	lymphotoxin alpha (TNF superfamily, member 1)	11247	-0.0393268	-0.366467	No
row_25	HLA-DQA1	major histocompatibility complex, class II, DQ alpha 1	11008	-0.037036	-0.360726	No
row_24	KIR2DS4	killer cell immunoglobulin-like receptor, two domains, short cytoplasmic tail, 4	10927	-0.0360237	-0.362339	No
row_23	TAP2	transporter 2, ATP-binding cassette, sub-family B (MDR/TAP)	10845	-0.0351475	-0.363753	No
row_22	IFNA10	interferon, alpha 10	10467	-0.0316776	-0.35062	No
row_21	KIR2DL5A	killer cell immunoglobulin-like receptor, two domains, long cytoplasmic tail, 5A	10449	-0.0315406	-0.354504	No
row_20	IFNA16	interferon, alpha 16	10326	-0.0302777	-0.353254	No
row_19	KIR2DL2	killer cell immunoglobulin-like receptor, two domains, long cytoplasmic tail, 2	10245	-0.0294071	-0.353862	No
row_18	CD8B	CD8b molecule	10221	-0.0292043	-0.357117	No
row_17	PSME1	proteasome (prosome, macropain) activator subunit 1 (PA28 alpha)	9872	-0.0257933	-0.344512	No
row_16	RFX5	regulatory factor X, 5 (influences HLA class II expression)	9827	-0.0252689	-0.346206	No
row_15	CREB1	cAMP responsive element binding protein 1	9627	-0.0231996	-0.340272	No
row_14	KIR2DS5	killer cell immunoglobulin-like receptor, two domains, short cytoplasmic tail, 5	7421	-9.13297e-05	-0.236325	No
row_13	NFYB	nuclear transcription factor Y, beta	6906	0.00596948	-0.211303	No
row_12	IFNA5	interferon, alpha 5	6857	0.00669018	-0.209854	No
row_11	HSPA5	heat shock 70kDa protein 5 (glucose-regulated protein, 78kDa)	6261	0.0145497	-0.181868	No
row_10	NFYC	nuclear transcription factor Y, gamma	6108	0.0167521	-0.176629	No
row_9	CALR	calreticulin	5592	0.0242923	-0.154038	No
row_8	RFXANK	regulatory factor X-associated ankyrin-containing protein	5390	0.0272384	-0.147862	No
row_7	IFNA8	interferon, alpha 8	5361	0.0278488	-0.15055	No
row_6	IFNA13	interferon, alpha 13	4812	0.0370083	-0.128002	No
row_5	HLA-DMA	major histocompatibility complex, class II, DM alpha	4404	0.0443055	-0.113684	No
row_4	TAPBP	TAP binding protein (tapasin)	3600	0.0620198	-0.0811635	No
row_3	HSP90AA1	heat shock protein 90kDa alpha (cytosolic), class A member 1	3407	0.0668975	-0.0810385	No
row_2	CANX	calnexin	2827	0.0831695	-0.0627896	No
row_1	RFXAP	regulatory factor X-associated protein	1475	0.140747	-0.00935978	No
row_0	HSP90AB1	heat shock protein 90kDa alpha (cytosolic), class B member 1	270	0.278921	0.0283443	No

## Sheet: 223936_s_at
Row no.	Gene symbol	Gene name	Rank in gene list	Rank Metric Score	Running ES	Core enrichment
row_74	IFI30	interferon, gamma-inducible protein 30	20473	-0.183857	0.00642914	Yes
row_73	KIR3DL3	killer cell immunoglobulin-like receptor, three domains, long cytoplasmic tail, 3	20433	-0.176228	-0.0255126	Yes
row_72	TAP1	transporter 1, ATP-binding cassette, sub-family B (MDR/TAP)	20409	-0.172498	-0.0568294	Yes
row_71	HLA-B	major histocompatibility complex, class I, B	20399	-0.171412	-0.0881413	Yes
row_70	CTSB	cathepsin B	20319	-0.161202	-0.115844	Yes
row_69	HLA-C	major histocompatibility complex, class I, C	20137	-0.145909	-0.136699	Yes
row_68	HLA-F	major histocompatibility complex, class I, F	20126	-0.145219	-0.163068	Yes
row_67	HLA-DQB1	major histocompatibility complex, class II, DQ beta 1	20080	-0.142428	-0.187606	Yes
row_66	KIR2DS3	killer cell immunoglobulin-like receptor, two domains, short cytoplasmic tail, 3	19964	-0.135339	-0.20822	Yes
row_65	PSME2	proteasome (prosome, macropain) activator subunit 2 (PA28 beta)	19886	-0.130962	-0.229381	Yes
row_64	CD8A	CD8a molecule	19765	-0.12585	-0.247641	Yes
row_63	HSPA5	heat shock 70kDa protein 5 (glucose-regulated protein, 78kDa)	19690	-0.122842	-0.267201	Yes
row_62	KIR2DS2	killer cell immunoglobulin-like receptor, two domains, short cytoplasmic tail, 2	19621	-0.120597	-0.2865	Yes
row_61	LGMN	legumain	19556	-0.118357	-0.30558	Yes
row_60	HLA-DRB1	major histocompatibility complex, class II, DR beta 1	19531	-0.117571	-0.326196	Yes
row_59	KIR2DS1	killer cell immunoglobulin-like receptor, two domains, short cytoplasmic tail, 1	19404	-0.112616	-0.341699	Yes
row_58	KLRD1	killer cell lectin-like receptor subfamily D, member 1	19306	-0.110171	-0.357703	Yes
row_57	KIR2DL2	killer cell immunoglobulin-like receptor, two domains, long cytoplasmic tail, 2	19232	-0.108221	-0.374426	Yes
row_56	KIR3DL1	killer cell immunoglobulin-like receptor, three domains, long cytoplasmic tail, 1	19214	-0.107711	-0.393517	Yes
row_55	HLA-DPB1	major histocompatibility complex, class II, DP beta 1	19155	-0.105993	-0.410518	Yes
row_54	LTA	lymphotoxin alpha (TNF superfamily, member 1)	19149	-0.105923	-0.429784	Yes
row_53	CD8B	CD8b molecule	18809	-0.0970925	-0.432769	Yes
row_52	HLA-DPA1	major histocompatibility complex, class II, DP alpha 1	18699	-0.0946584	-0.445331	Yes
row_51	HLA-G	HLA-G histocompatibility antigen, class I, G	18600	-0.0925953	-0.45798	Yes
row_50	HLA-DRA	major histocompatibility complex, class II, DR alpha	18296	-0.0869245	-0.460266	Yes
row_49	HLA-A	major histocompatibility complex, class I, A	18166	-0.084852	-0.469982	Yes
row_48	HLA-DMA	major histocompatibility complex, class II, DM alpha	18008	-0.0815793	-0.477953	Yes
row_47	KIR3DL2	killer cell immunoglobulin-like receptor, three domains, long cytoplasmic tail, 2	17892	-0.0798023	-0.487367	Yes
row_46	IFNA13	interferon, alpha 13	17624	-0.0757625	-0.489051	Yes
row_45	TAPBP	TAP binding protein (tapasin)	17350	-0.0714926	-0.489699	Yes
row_44	CD74	CD74 molecule, major histocompatibility complex, class II invariant chain	17335	-0.0712317	-0.502177	Yes
row_43	CIITA	class II, major histocompatibility complex, transactivator	17121	-0.0680812	-0.504913	Yes
row_42	CALR	calreticulin	17115	-0.0680069	-0.517201	Yes
row_41	CTSS	cathepsin S	16570	-0.061211	-0.503222	Yes
row_40	RFX5	regulatory factor X, 5 (influences HLA class II expression)	16345	-0.0586421	-0.503578	Yes
row_39	HLA-DQB2	major histocompatibility complex, class II, DQ beta 2	16340	-0.05858	-0.514177	Yes
row_38	KLRC3	killer cell lectin-like receptor subfamily C, member 3	15755	-0.0519144	-0.496515	Yes
row_37	IFNA6	interferon, alpha 6	15692	-0.0512956	-0.50305	Yes
row_36	HLA-DMB	major histocompatibility complex, class II, DM beta	15685	-0.0512031	-0.5122	Yes
row_35	KIR2DL3	killer cell immunoglobulin-like receptor, two domains, long cytoplasmic tail, 3	15626	-0.050435	-0.518799	Yes
row_34	IFNA7	interferon, alpha 7	15444	-0.0485921	-0.519267	Yes
row_33	PSME1	proteasome (prosome, macropain) activator subunit 1 (PA28 alpha)	15055	-0.0446995	-0.509312	No
row_32	IFNA21	interferon, alpha 21	14923	-0.0434424	-0.511159	No
row_31	HLA-DRB4	major histocompatibility complex, class II, DR beta 4	14462	-0.0389651	-0.49675	No
row_30	PDIA3	protein disulfide isomerase family A, member 3	14420	-0.0385244	-0.501925	No
row_29	HLA-E	major histocompatibility complex, class I, E	14274	-0.0371558	-0.501954	No
row_28	IFNA4	interferon, alpha 4	14131	-0.0356435	-0.501876	No
row_27	HLA-DOA	major histocompatibility complex, class II, DO alpha	14058	-0.0349041	-0.50493	No
row_26	KIR2DS5	killer cell immunoglobulin-like receptor, two domains, short cytoplasmic tail, 5	13236	-0.0276621	-0.471366	No
row_25	HLA-DOB	major histocompatibility complex, class II, DO beta	13172	-0.0271664	-0.473389	No
row_24	HLA-DQA1	major histocompatibility complex, class II, DQ alpha 1	12594	-0.0224292	-0.450286	No
row_23	IFNA5	interferon, alpha 5	12555	-0.022119	-0.452563	No
row_22	KIR2DS4	killer cell immunoglobulin-like receptor, two domains, short cytoplasmic tail, 4	12528	-0.0218585	-0.455368	No
row_21	KIR2DL5A	killer cell immunoglobulin-like receptor, two domains, long cytoplasmic tail, 5A	12426	-0.0209808	-0.454472	No
row_20	IFNA14	interferon, alpha 14	12047	-0.0177889	-0.439923	No
row_19	CANX	calnexin	11891	-0.0165364	-0.435648	No
row_18	IFNA10	interferon, alpha 10	11707	-0.0148783	-0.429778	No
row_17	CD4	CD4 molecule	11609	-0.0140937	-0.427792	No
row_16	IFNA17	interferon, alpha 17	11134	-0.010149	-0.407299	No
row_15	TAP2	transporter 2, ATP-binding cassette, sub-family B (MDR/TAP)	10933	-0.00847222	-0.399426	No
row_14	KIR2DL1	killer cell immunoglobulin-like receptor, two domains, long cytoplasmic tail, 1	10820	-0.00758517	-0.39553	No
row_13	IFNA16	interferon, alpha 16	10373	-0.00377835	-0.375203	No
row_12	KLRC4	killer cell lectin-like receptor subfamily C, member 4	10302	-0.00321211	-0.372489	No
row_11	RFXANK	regulatory factor X-associated ankyrin-containing protein	9330	0.0051448	-0.325786	No
row_10	IFNA2	interferon, alpha 2	8987	0.00823396	-0.310075	No
row_9	B2M	beta-2-microglobulin	8591	0.011774	-0.292351	No
row_8	NFYC	nuclear transcription factor Y, gamma	6976	0.0265231	-0.215906	No
row_7	NFYB	nuclear transcription factor Y, beta	5366	0.0425189	-0.142418	No
row_6	HSP90AA1	heat shock protein 90kDa alpha (cytosolic), class A member 1	4763	0.0489236	-0.120923	No
row_5	NFYA	nuclear transcription factor Y, alpha	4572	0.051275	-0.120674	No
row_4	IFNA8	interferon, alpha 8	2527	0.0800257	-0.0305546	No
row_3	RFXAP	regulatory factor X-associated protein	2100	0.0875451	-0.0245352	No
row_2	HSP90AB1	heat shock protein 90kDa alpha (cytosolic), class B member 1	1360	0.104743	-0.00465466	No
row_1	IFNA1	interferon, alpha 1	1191	0.109349	-0.0157513	No
row_0	CREB1	cAMP responsive element binding protein 1	861	0.119974	-0.0198538	No

## Sheet: 223937_at
Row no.	Gene symbol	Gene name	Rank in gene list	Rank Metric Score	Running ES	Core enrichment
row_74	TAP1	transporter 1, ATP-binding cassette, sub-family B (MDR/TAP)	20522	-0.256316	0.00404262	Yes
row_73	IFI30	interferon, gamma-inducible protein 30	20486	-0.243728	-0.0312429	Yes
row_72	HLA-DPB1	major histocompatibility complex, class II, DP beta 1	20311	-0.208385	-0.0579415	Yes
row_71	HLA-E	major histocompatibility complex, class I, E	20069	-0.178318	-0.0762763	Yes
row_70	HLA-DPA1	major histocompatibility complex, class II, DP alpha 1	19980	-0.168609	-0.097724	Yes
row_69	LGMN	legumain	19938	-0.164919	-0.12006	Yes
row_68	CD8A	CD8a molecule	19892	-0.161249	-0.141668	Yes
row_67	HLA-DRA	major histocompatibility complex, class II, DR alpha	19664	-0.144264	-0.153883	Yes
row_66	HLA-DQB1	major histocompatibility complex, class II, DQ beta 1	19641	-0.142637	-0.173631	Yes
row_65	CTSS	cathepsin S	19522	-0.135357	-0.188468	Yes
row_64	HLA-DMA	major histocompatibility complex, class II, DM alpha	19520	-0.135204	-0.207953	Yes
row_63	HLA-DMB	major histocompatibility complex, class II, DM beta	19488	-0.132083	-0.225955	Yes
row_62	HSPA5	heat shock 70kDa protein 5 (glucose-regulated protein, 78kDa)	19466	-0.130464	-0.243994	Yes
row_61	HLA-DRB1	major histocompatibility complex, class II, DR beta 1	19454	-0.129718	-0.262286	Yes
row_60	HSP90AA1	heat shock protein 90kDa alpha (cytosolic), class A member 1	19135	-0.113823	-0.265518	Yes
row_59	CTSB	cathepsin B	19028	-0.108882	-0.276781	Yes
row_58	PSME1	proteasome (prosome, macropain) activator subunit 1 (PA28 alpha)	19024	-0.108618	-0.292348	Yes
row_57	HLA-DQB2	major histocompatibility complex, class II, DQ beta 2	18671	-0.0942335	-0.290879	Yes
row_56	CD8B	CD8b molecule	18424	-0.0845212	-0.292496	Yes
row_55	PDIA3	protein disulfide isomerase family A, member 3	18347	-0.0815791	-0.300992	Yes
row_54	HLA-DQA1	major histocompatibility complex, class II, DQ alpha 1	18195	-0.0768896	-0.30541	Yes
row_53	HLA-B	major histocompatibility complex, class I, B	18180	-0.0764676	-0.315825	Yes
row_52	PSME2	proteasome (prosome, macropain) activator subunit 2 (PA28 beta)	18035	-0.0722767	-0.319847	Yes
row_51	B2M	beta-2-microglobulin	18004	-0.071224	-0.328816	Yes
row_50	LTA	lymphotoxin alpha (TNF superfamily, member 1)	17980	-0.070605	-0.337974	Yes
row_49	KLRC3	killer cell lectin-like receptor subfamily C, member 3	17476	-0.057035	-0.323664	No
row_48	HSP90AB1	heat shock protein 90kDa alpha (cytosolic), class B member 1	17113	-0.0475118	-0.314263	No
row_47	HLA-DRB4	major histocompatibility complex, class II, DR beta 4	16627	-0.035703	-0.297497	No
row_46	IFNA1	interferon, alpha 1	16617	-0.035511	-0.302211	No
row_45	KLRD1	killer cell lectin-like receptor subfamily D, member 1	16085	-0.0237135	-0.281473	No
row_44	HLA-C	major histocompatibility complex, class I, C	15908	-0.0207461	-0.276323	No
row_43	KIR2DS2	killer cell immunoglobulin-like receptor, two domains, short cytoplasmic tail, 2	15599	-0.0148922	-0.264315	No
row_42	KIR2DS1	killer cell immunoglobulin-like receptor, two domains, short cytoplasmic tail, 1	15595	-0.014839	-0.266318	No
row_41	HLA-G	HLA-G histocompatibility antigen, class I, G	15223	-0.00825613	-0.250389	No
row_40	HLA-F	major histocompatibility complex, class I, F	14964	-0.00376834	-0.239014	No
row_39	CREB1	cAMP responsive element binding protein 1	14945	-0.00350617	-0.238681	No
row_38	RFX5	regulatory factor X, 5 (influences HLA class II expression)	14805	-0.00138654	-0.232417	No
row_37	CD4	CD4 molecule	14024	0.0114152	-0.194626	No
row_36	NFYA	nuclear transcription factor Y, alpha	13956	0.0124218	-0.19301	No
row_35	CIITA	class II, major histocompatibility complex, transactivator	13547	0.0185297	-0.17493	No
row_34	HLA-DOA	major histocompatibility complex, class II, DO alpha	13218	0.0237108	-0.161628	No
row_33	NFYB	nuclear transcription factor Y, beta	13216	0.023737	-0.165002	No
row_32	KIR2DL2	killer cell immunoglobulin-like receptor, two domains, long cytoplasmic tail, 2	12588	0.0330545	-0.137888	No
row_31	KIR3DL2	killer cell immunoglobulin-like receptor, three domains, long cytoplasmic tail, 2	12434	0.0351419	-0.135206	No
row_30	IFNA21	interferon, alpha 21	12141	0.0390804	-0.126055	No
row_29	KIR3DL3	killer cell immunoglobulin-like receptor, three domains, long cytoplasmic tail, 3	12100	0.0396494	-0.129747	No
row_28	KIR2DL1	killer cell immunoglobulin-like receptor, two domains, long cytoplasmic tail, 1	11925	0.0420754	-0.126994	No
row_27	KIR2DS5	killer cell immunoglobulin-like receptor, two domains, short cytoplasmic tail, 5	11854	0.042894	-0.129657	No
row_26	KIR3DL1	killer cell immunoglobulin-like receptor, three domains, long cytoplasmic tail, 1	11807	0.0434362	-0.133606	No
row_25	KIR2DS4	killer cell immunoglobulin-like receptor, two domains, short cytoplasmic tail, 4	10770	0.0567748	-0.0894145	No
row_24	KIR2DL3	killer cell immunoglobulin-like receptor, two domains, long cytoplasmic tail, 3	10708	0.0575121	-0.0946368	No
row_23	KLRC4	killer cell lectin-like receptor subfamily C, member 4	10588	0.0589199	-0.0971406	No
row_22	IFNA8	interferon, alpha 8	10392	0.0619285	-0.0961458	No
row_21	KIR2DS3	killer cell immunoglobulin-like receptor, two domains, short cytoplasmic tail, 3	9815	0.0695958	-0.0770279	No
row_20	RFXANK	regulatory factor X-associated ankyrin-containing protein	9729	0.0705369	-0.0829315	No
row_19	TAP2	transporter 2, ATP-binding cassette, sub-family B (MDR/TAP)	9427	0.0742835	-0.0784503	No
row_18	CANX	calnexin	9310	0.0756064	-0.0835205	No
row_17	HLA-A	major histocompatibility complex, class I, A	8626	0.0846077	-0.0611649	No
row_16	CD74	CD74 molecule, major histocompatibility complex, class II invariant chain	8613	0.0847296	-0.0727906	No
row_15	RFXAP	regulatory factor X-associated protein	8484	0.0863846	-0.0787839	No
row_14	IFNA2	interferon, alpha 2	8237	0.0896992	-0.0792686	No
row_13	IFNA10	interferon, alpha 10	7790	0.09571	-0.0704903	No
row_12	IFNA14	interferon, alpha 14	5884	0.121335	0.00848382	No
row_11	TAPBP	TAP binding protein (tapasin)	5738	0.123208	-0.00196411	No
row_10	IFNA7	interferon, alpha 7	5402	0.128276	-0.00342807	No
row_9	HLA-DOB	major histocompatibility complex, class II, DO beta	4764	0.137578	0.00908602	No
row_8	IFNA5	interferon, alpha 5	4645	0.139288	-0.00502111	No
row_7	IFNA13	interferon, alpha 13	4200	0.146532	-0.00349664	No
row_6	IFNA4	interferon, alpha 4	4168	0.146924	-0.0231334	No
row_5	IFNA17	interferon, alpha 17	4123	0.14764	-0.0421938	No
row_4	KIR2DL5A	killer cell immunoglobulin-like receptor, two domains, long cytoplasmic tail, 5A	3463	0.159303	-0.0314026	No
row_3	IFNA6	interferon, alpha 6	3109	0.16599	-0.037199	No
row_2	IFNA16	interferon, alpha 16	1389	0.204617	0.0225732	No
row_1	NFYC	nuclear transcription factor Y, gamma	1244	0.209204	5.76496e-05	No
row_0	CALR	calreticulin	1207	0.210712	-0.0283801	No
